# Supplementary material for: The Klebsiella pneumoniae citrate synthase gene, gltA, influences site specific fitness during infection
Source: PLoS Pathog. 2019 Aug 26;15(8):e1008010. doi: 10.1371/journal.ppat.1008010 (PMC6730947; doi:10.1371/journal.ppat.1008010)
Supplement: S1 Data — (XLSX) [file ppat.1008010.s010.xlsx]

## Sheet: InSeq Data
S1 Data - Summary of comparative InSeq data *bold indicates > or < 3 S.D.s from the mean log Lcn2+/+:Lcn2-/- insertion ratio, P Value < 1.3×10-5; italics indicates gene was identified as a fitness factor in Bachman, M.A. et al. mBio, 2015
*Locus ID (VK055_#)	Gene	Unique Insertions Lcn2+/+ Lung	Norm Count Lcn2+/+ Lung	Unique Insertions Lcn2-/- Lung	Norm Count Lcn2-/- Lung	Shared Insertions	Log Ratio (Lcn2+/+:Lcn2-/-)	P Value	GenBank Definition	kpt00001 KEGG Orthology 1	kpt00001 KEGG Orthology 2	kpt00001 KEGG Orthology 3
11		1	44.0755	1	25.1143	1	0.244276	0.0294935
12		2	23.5602	2	2.05827	2	1.05868	1.05e-05
13	ompC	8	82.5179	10	284.646	7	-0.537757	4.83e-27
15		3	17.9271	2	46.3196	2	-0.412256	0.000617378
16	dcm	5	342.194	4	68.8914	4	0.696108	1.47e-44
17		11	56.2933	5	48.5336	5	0.0644145	0.558394
18		4	23.446	2	11.848	2	0.296424	0.0895311
19	yedI	2	62.0216	3	33.3993	2	0.268806	0.00383287
20		6	195.371	5	55.504	5	0.546536	3.4e-19
22		2	14.6918	3	47.8244	2	-0.512574	3.76e-05
23	rcsA	2	0.837358	1	40.387	1	-1.68333	3.82e-11	transcriptional regulator of capsular polysaccharide synthesis	Environmental Information Processing	Signal transduction	Two-component system
24		4	84.3068	3	43.8809	2	0.283587	0.000515784
25	yK38	15	488.865	15	294.453	13	0.220173	3.2e-12
26		6	247.268	6	146.535	5	0.227227	5.35e-07
27	dcyD	9	163.704	3	91.515	3	0.252566	8e-06
28		6	171.925	6	109.399	5	0.196324	0.000205005
29		2	3.71102	2	38.2941	2	-1.01364	5.65e-08
30		2	5.57604	2	8.92492	2	-0.204278	0.607239
31		1	33.932	1	112.841	1	-0.521859	4.16e-11
32		3	40.1551	3	12.9031	3	0.493048	0.00026854
33	uvrC	12	401.989	12	493.188	10	-0.0887985	0.00260705
38	dapA	8	290.849	5	44.5208	5	0.815104	3.12e-45
40	tyrP	5	65.0095	3	43.656	3	0.172933	0.0549088
44		3	5.15737	3	1.21074	1	0.629375	0.21875
45		3	10.9998	3	57.3547	3	-0.717183	1.28e-08
47		19	379.171	14	247.494	12	0.185271	1.48e-07
49		1	0.818327	1	12.8512	1	-1.19602	0.00183106
51		3	101.016	4	74.7203	3	0.130951	0.0591962
52	araG	19	703.381	19	475.927	14	0.169651	4.06e-11
53		14	145.091	10	147.676	10	-0.00766926	0.907012
54	otsB	2	16.4427	4	112.651	2	-0.835763	3.64e-19
55	otsA	9	293.627	6	47.1672	5	0.794157	8.08e-45
56		2	12.2368	4	64.2041	2	-0.719893	1e-09
57		10	178.224	12	276.932	9	-0.191407	4e-06
58		8	296.368	7	286.895	5	0.0141084	0.74043
60		2	42.8385	3	18.9222	2	0.354862	0.00315606
62	cmoB	7	154.302	5	40.1967	5	0.584182	5.64e-17
63	cmoA	3	104.118	3	16.691	3	0.795043	1.98e-16
65	yecE	3	173.638	3	171.736	3	0.00478377	0.957136
66		2	2.20758	3	2.04097	2	0.03408	1
70	ruvC	1	1.08476	1	0.172964	1	0.797379	1
73		3	28.0705	1	2.55986	1	1.04003	4.65e-06
74		2	23.2177	2	10.8275	2	0.33129	0.0576127
75	znuA	2	35.131	2	5.48295	2	0.806676	1.38e-06
76		8	167.186	6	104.245	6	0.205145	0.0001557
77	msbB	3	13.4548	4	65.8645	3	-0.689774	1.08e-09
78	pyk	6	43.2952	8	41.4075	5	0.0193613	0.913202
79		2	43.8852	2	8.66547	1	0.704526	1.22e-06
82	edd	4	51.0218	7	32.8285	4	0.191505	0.0629723
84	purT	6	20.972	3	18.9395	3	0.0442715	0.874629
85	yebG	1	5.38574	1	39.8508	1	-0.869192	7.88e-08
86		1	3.73005	1	22.4507	1	-0.779515	0.000533521
87		7	104.708	10	134.842	6	-0.109847	0.060989
88		2	41.0876	2	47.0115	2	-0.0584928	0.594288
90		1	2.37886	2	0.328631	1	0.85966	0.5
91		6	109.466	7	104.332	6	0.0208615	0.784103
92		1	28.9269	1	113.533	1	-0.593821	4.09e-13
95		3	53.2674	1	18.8357	1	0.451479	7.56e-05
96	pphA	3	33.7798	3	58.6001	3	-0.239241	0.0124006
97		4	70.1858	4	101.46	3	-0.160047	0.0215065
98	rsmF	2	2.07436	1	22.8139	1	-1.04131	1.94e-05
99	yebT	17	465.038	13	228.848	12	0.307941	2.09e-19
100	yebS	6	121.702	8	166.201	5	-0.135334	0.0111551
101	yebR	1	0.152247	1	0.103778	1	0.166443	1
104	htpX	2	3.76811	1	12.1074	1	-0.506929	0.0768127
105		7	319.433	7	117.944	4	0.432705	1.91e-22
107		2	27.1571	2	26.7921	2	0.00587656	1
108	mgrB	3	5.1193	2	2.02367	2	0.40307	0.453125
110	cspC	2	61.032	2	24.5781	2	0.395009	0.000130379
111	ftsI	8	331.308	8	272.262	5	0.0852455	0.0181061
112	yebH	4	21.5239	4	54.8467	4	-0.40623	0.000216804
115	manZ	8	92.7565	4	32.7247	4	0.452468	8.46e-08
116	manY	1	2.79754	1	9.70326	1	-0.540142	0.0922852
117	manX	10	380.77	10	159.04	8	0.379156	4.9e-22
118		6	113.291	10	353.935	6	-0.494729	5.57e-30
119		7	32.695	11	195.207	6	-0.776013	3.64e-29
120		4	39.5461	2	19.3892	2	0.309544	0.0086415
121		1	2.91172	2	0.622669	1	0.669893	0.625
122	pabB	5	10.0102	4	5.53483	3	0.25734	0.454498
125		7	136.851	5	111.544	4	0.0888009	0.128108
127		2	2.15049	1	19.96	1	-0.967623	0.000121117
128	fadD	9	271.494	9	187.665	7	0.160376	0.000124532
129	rnd	2	21.4097	3	53.8263	2	-0.400383	0.000176309
131	minD	2	36.5773	2	31.8426	2	0.0602036	0.630456
132	minC	2	20.4962	2	10.4643	2	0.291964	0.0987371
134	AHD1	4	78.9591	4	39.4703	4	0.301132	0.00029274
135		4	35.6829	3	32.915	3	0.0350665	0.809949
137	dsbB	2	0.989605	1	0.103778	1	0.979356	1
139		1	11.6659	2	46.6829	1	-0.602238	5.13e-06
141		15	1002.93	13	273.94	7	0.563614	6.54e-98
143		7	215.924	7	325.396	7	-0.178111	3.19e-06
144	alr	5	79.5681	5	114.519	4	-0.158139	0.0146884
145		4	119.933	3	61.4021	3	0.290754	1.38e-05
147	mltE	2	27.0048	1	24.6127	1	0.0402815	0.889884
148		17	298.67	17	459.357	14	-0.186958	6.79e-09
149		13	633.918	12	359.487	11	0.24635	2.11e-18
150		15	440.603	12	292.014	10	0.178643	4.14e-08
151		4	320.537	4	150.738	4	0.327656	3.7e-15
152		1	74.3726	1	2.04097	1	1.56158	7.75e-20
153		6	221.519	2	75.4294	2	0.467871	4.85e-18
154		3	14.2922	3	66.5218	2	-0.667865	1.89e-09
155		1	6.07085	2	3.64953	1	0.221012	0.753906
156		10	207.798	7	181.594	6	0.0585389	0.205482
157		2	31.0013	2	37.8098	1	-0.0862251	0.470369
160		2	50.9266	2	65.4148	1	-0.108731	0.227275
161	tdcB	4	126.213	3	31.4102	3	0.604033	8.67e-15
162	tdcC	4	159.269	5	78.6292	4	0.306548	2.37e-07
163	ackA	8	549.84	8	217.502	6	0.402774	6.4e-34
164	pflB	12	406.69	15	1017.94	12	-0.39846	1.31e-60
165		5	109.656	4	87.2428	4	0.0993022	0.116787
166		6	172.229	6	164.004	5	0.0212526	0.70261
167		4	39.2987	4	32.6209	4	0.0808824	0.555998
168		4	70.8329	3	61.0907	3	0.0642597	0.433537
170		5	269.458	4	34.3679	4	0.894339	1.62e-46
171	pckA	7	125.014	4	20.4789	4	0.785652	9.35e-20
172		3	14.0828	4	28.1066	3	-0.300118	0.0435585
173		6	222.928	7	130.57	5	0.23232	1.16e-06
174		2	52.8678	2	8.35414	2	0.801289	2.99e-09
175		5	274.425	6	218.868	4	0.0982414	0.0149303
176		5	114.109	4	30.2513	4	0.576576	9.93e-13
177		8	95.3447	6	94.317	6	0.00470623	1
179		3	30.9061	2	1.21074	1	1.40699	1.54e-08
181		2	127.811	1	5.08513	1	1.40027	6.14e-32
182		1	63.3347	1	48.0493	1	0.119955	0.183657
184		7	77.1511	10	69.22	5	0.0471107	0.562521
186		15	236.82	24	849.856	14	-0.554927	1.78e-81
187		13	245.213	11	133.372	9	0.264478	8.91e-09
188		8	561.829	11	214.752	7	0.417668	1.39e-36
190		7	182.563	10	144.425	6	0.101772	0.0354447
191		11	174.875	8	138.198	7	0.102225	0.0416953
192		3	3.61587	5	28.2622	3	-0.892994	1.93e-05
193		5	26.3387	2	1.00319	1	1.41921	4.17e-07
194		2	23.6934	1	7.92173	1	0.475808	0.00700037
195		4	94.6025	3	74.53	3	0.103571	0.144831
196		8	427.7	3	19.8562	3	1.33324	8.18e-101
197		16	193.944	20	205.239	15	-0.0245835	0.61669
198		10	169.984	9	307.443	8	-0.257357	3.63e-10
199		5	237.581	4	45.1435	3	0.721217	7.02e-33
200		6	87.8846	5	214.215	5	-0.386938	2.87e-13
202		1	15.415	1	3.63223	1	0.62777	0.0192108
203		6	155.806	4	72.5755	4	0.331793	4.32e-08
204		3	14.1019	3	39.3838	3	-0.446041	0.000802331
205		1	0.114185	1	0.0691854	1	0.217595	1
206		1	6.79402	1	1.71234	1	0.598537	0.179688
209		2	97.4381	2	84.4754	2	0.0619983	0.372465
211		4	45.7312	4	70.6902	3	-0.189147	0.0260756
213	ispE	1	0.133216	1	0.224853	1	-0.227341	1
215	hemA	1	0.43771	2	0.415113	1	0.0230206	1
217	prmC	3	0.589957	1	0.691854	1	-0.0691943	1
218		2	2.2837	2	13.8198	2	-0.781862	0.00418091
221		7	52.2397	8	105.075	5	-0.3035	2.82e-05
222		1	67.2551	1	69.1681	1	-0.0121809	0.931708
223		1	5.10027	1	11.8826	1	-0.367318	0.143463
226		4	134.111	4	158.711	4	-0.0731451	0.160772
227		2	39.2226	2	3.68412	1	1.0272	3.11e-08
228		5	71.3658	3	18.6109	3	0.583723	3.13e-08
230		2	38.8039	1	4.79109	1	0.908441	1.41e-07
231	nirD	12	252.521	11	89.1973	9	0.451945	2.38e-19
232		2	11.4756	2	4.7565	1	0.382489	0.210114
233	narL	1	40.6309	1	9.0287	1	0.653231	5.61e-06
234		7	75.3813	6	66.7812	6	0.052609	0.557071
235		2	71.1184	3	34.8522	2	0.309752	0.000606076
236	narK	2	0.247401	1	0.0864818	1	0.456477	1
238		21	472.86	18	358.45	15	0.120304	7.48e-05
239	narH	12	615.325	25	11155.8	10	-1.2584	0
241		5	296.387	2	36.184	2	0.913342	5.63e-52
242	narI	4	120.313	3	19.6314	3	0.787363	1.42e-18
246	purU	8	324.343	6	130.726	5	0.394643	6.11e-20
247	ychJ	2	188.177	2	72.0047	2	0.417206	4.02e-13
248		5	28.375	2	1.55667	2	1.26074	8.68e-07
249	hnr	3	3.50168	4	6.53802	2	-0.27117	0.548828
251	hns	1	0.133216	1	0.103778	1	0.108451	1
253		7	269.877	5	71.5377	4	0.57663	4.42e-28
254	adhE	16	249.495	17	211.604	13	0.0715382	0.0934962
255		1	5.95666	1	5.03324	1	0.0731554	1
256		4	37.8143	3	37.4639	3	0.00404342	1
258	oppA	12	317.492	13	175.869	11	0.256543	2.18e-10
259	oppB	7	25.9771	7	49.139	6	-0.276835	0.0105821
260		6	264.929	6	82.7285	6	0.505474	2.69e-23
261		2	70.7948	4	27.6396	2	0.40847	1.83e-05
262		4	12.6936	4	20.8594	4	-0.215717	0.229481
263		8	100.787	4	86.6029	4	0.0658744	0.34309
265	cls	6	81.7947	6	73.6652	5	0.0454628	0.575315
266		2	68.1495	4	125.001	2	-0.26345	4.94e-05
269		4	16.8994	2	42.6009	2	-0.401547	0.00106577
270		7	2.07436	3	1.55667	3	0.124688	1
271		7	220.777	5	100.163	5	0.343246	1.22e-11
272		1	21.9426	2	25.5467	1	-0.0660472	0.665466
273		2	26.4719	2	3.16523	2	0.92238	1.52e-05
274		3	193.182	3	30.8567	3	0.796618	8.76e-30
284		10	125.68	7	172.185	7	-0.13673	0.00902679
285		4	37.2624	2	92.9852	2	-0.397143	9.7e-07
286		9	69.4436	8	197.836	5	-0.454672	1.3e-15
287	btuC	1	0.570926	1	1.33182	1	-0.367865	1
288	metQ	6	129.486	4	56.8012	3	0.357865	1.36e-07
289		1	7.17464	4	18.0228	1	-0.400022	0.0432853
290	btuD	2	24.645	1	75.7407	1	-0.487601	3.72e-07
292	ydiU	4	64.6479	4	23.99	3	0.430523	1.61e-05
293		2	18.3267	1	22.0874	1	-0.0810606	0.635828
294		7	91.2911	7	98.9006	6	-0.0347704	0.611687
295	ydiA	6	11.5517	9	44.2095	6	-0.582868	2.09e-05
297	ppsA	6	2.45498	10	6.67639	5	-0.434494	0.179688
298		1	68.7585	1	74.2014	1	-0.0330853	0.738137
299		13	410.039	10	112.115	9	0.563162	6.3e-41
300		12	118.277	13	144.788	10	-0.0878322	0.108708
304		6	123.796	7	66.8677	5	0.267489	4.5e-05
305		5	90.4537	5	212.624	4	-0.371186	1.18e-12
306		5	43.143	2	18.9049	2	0.358335	0.00315606
307		3	4.54838	3	22.7274	3	-0.698693	0.000912234
308		9	210.577	4	26.5499	4	0.899347	1.51e-36
309		2	46.3021	2	12.3669	2	0.57334	8.22e-06
310		1	10.6192	1	21.8799	1	-0.313952	0.0801433
311		8	88.2652	7	33.8317	6	0.416466	1.08e-06
312		3	62.5164	3	81.8291	3	-0.116914	0.134685
313		1	1.86503	1	2.49068	1	-0.125632	1
314		5	56.4075	5	90.6848	4	-0.206198	0.00487174
315	lctD	10	873.498	8	272.642	7	0.505668	1.49e-73
316		3	110.474	3	73.3538	2	0.177838	0.00761528
320	sufB	11	104.499	11	80.601	10	0.11277	0.105522
321	sufC	5	60.7465	3	64.1695	3	-0.023807	0.858119
322	sufD	4	69.653	4	53.3766	4	0.115589	0.148816
323	sufS	3	135.176	2	13.6295	2	0.99642	5.07e-26
324	sufE	5	206.085	4	115.972	3	0.249694	6.01e-07
325		4	19.9444	4	14.7192	3	0.131936	0.49956
328		2	80.9573	2	23.1598	2	0.543521	9.34e-09
330		3	16.8043	3	65.5359	2	-0.59106	5.6e-08
331		5	167.719	5	37.2564	3	0.653382	3.88e-21
332		8	221.538	7	62.2842	6	0.551071	2.69e-22
333		4	50.8315	4	78.1103	3	-0.186576	0.021703
334		1	69.8433	1	87.3812	1	-0.0972933	0.201474
335		4	308.757	3	177.72	3	0.23988	3.11e-09
336		2	25.9581	2	33.1398	2	-0.106077	0.434993
337		4	70.2049	3	52.2004	1	0.128693	0.123427
338		2	18.3458	2	2.99227	2	0.787535	0.00148964
339	mhpA	14	420.183	14	259.307	10	0.209624	6.9e-10
340	mhpB	4	113.215	2	29.9573	2	0.5774	1.58e-12
341	mhpC	4	88.9122	1	53.7398	1	0.218666	0.00430098
342	mhpD	2	35.9493	1	10.0146	1	0.555057	0.000156417
343		3	29.3456	1	1.4356	1	1.31051	5.77e-08
344	dmpG	14	401.837	13	342.347	10	0.0695835	0.0304691
345		2	23.1796	4	39.4703	2	-0.231164	0.0558972
348		3	25.1207	4	21.5513	3	0.0665599	0.770867
349		2	34.9597	2	27.3109	1	0.107231	0.374152
351		1	1.59859	1	7.17799	1	-0.652265	0.179688
352		5	327.54	3	33.8317	3	0.985941	1.61e-61
353		1	13.7022	2	51.6815	1	-0.576544	2.82e-06
354		3	173.143	3	34.3333	3	0.702689	1.28e-23
356		16	643.643	12	167.014	10	0.585893	8.6e-67
358		1	0.380617	1	52.1139	1	-2.13647	4.44e-16	putative siderophore transport system ATP-binding protein YusV	Environmental Information Processing	Membrane transport	ABC transporters
359		1	1.17991	1	0.172964	1	0.833896	1
361		4	2.5882	2	27.8817	2	-1.03232	4.65e-06
362		3	39.3178	3	8.82114	3	0.649064	1.52e-05
363		4	40.1742	4	26.8612	4	0.174821	0.142071
364		4	48.9474	3	33.3647	3	0.166443	0.0970309
365	artP	3	48.4145	1	14.7365	1	0.516582	3.76e-05
366		9	127.05	8	194.688	7	-0.185364	0.000179342
368		10	325.466	12	282.19	8	0.0619638	0.088162
369		4	21.6952	2	22.5717	2	-0.0172017	1
370		4	22.3042	4	25.8235	4	-0.0636282	0.665466
371		5	10.7905	4	35.5959	3	-0.518358	0.000346001
372		14	414.854	15	209.857	10	0.295972	1.81e-16
373		3	96.7529	2	42.2204	2	0.360142	3.51e-06
375		11	200.947	9	185.261	9	0.0352968	0.445219
376		5	15.1295	5	142.851	4	-0.975056	2.24e-27
377		1	0.989605	1	9.73785	1	-0.993001	0.0117188
379	cas3	21	286.491	15	191.488	12	0.174969	1.58e-05
380	casA	10	292.904	11	185.434	8	0.198536	8.92e-07
382	as6e	3	19.6399	9	73.769	3	-0.574735	1.85e-08
383	cas7	4	192.84	3	56.1786	3	0.535626	8.22e-19
384	as5e	3	26.9477	2	44.1576	2	-0.214484	0.0568147
385	cas1	4	81.0525	5	60.8659	4	0.124392	0.110513
386	cas2	2	4.30098	3	49.9865	2	-1.06529	3.8e-11
387		7	217.808	8	132.819	6	0.214815	6.66e-06
388		2	99.7789	3	8.45792	2	1.07178	2.35e-21
389		1	19.2402	2	10.1703	1	0.276878	0.136046
390		7	294.75	3	93.6079	3	0.498142	2.87e-25
391		12	419.555	8	203.855	7	0.313467	3.48e-18
392		3	24.2073	4	16.518	3	0.165988	0.348889
395	ccmC	4	30.2781	2	16.0337	2	0.276094	0.054076
397	ccmE	6	261.922	6	90.9615	5	0.459314	2.53e-20
398	ccmF	4	10.5621	3	2.14475	3	0.692375	0.0224609
399	dsbE	5	50.2034	4	48.7411	4	0.0128378	1
400	ccmH	1	8.012	1	3.47657	1	0.36259	0.226562
401	ccmH	1	11.9514	2	63.8409	1	-0.72768	1e-09
402		4	51.6117	7	226.634	3	-0.642577	3.06e-27
403		3	142.751	2	20.0465	2	0.85254	4.24e-24
404		7	108.876	8	76.6575	4	0.152376	0.0227676
405		5	70.3952	4	30.5454	4	0.362598	0.000130822
406	budC	5	118.6	15	6805.48	3	-1.75877	0	diacetyl reductase (S-acetoin forming)	Metabolism	Carbohydrate metabolism	Butanoate metabolism
407	alsS	5	280.877	2	83.1609	2	0.528596	2.78e-26
408	budA	3	43.1049	4	120.296	3	-0.445725	1.3e-09
409		4	107.296	2	35.3711	2	0.481936	1.12e-09
410	bdhA	2	16.2333	1	3.90898	1	0.618345	0.0118179
411		3	7.11755	2	18.9049	1	-0.424245	0.0289593
412		3	63.6583	3	89.5259	3	-0.148094	0.0435999
414		2	6.92724	2	30.6146	2	-0.645368	0.000116167
415		2	188.406	3	135.119	2	0.144377	0.00374461
418		4	54.9992	4	19.9427	3	0.440573	6.49e-05
420		2	59.0909	2	8.14658	2	0.860545	1.02e-10
421		6	10.7334	4	78.3006	4	-0.863027	1.37e-13
422		1	27.9373	1	1.36641	1	1.3106	1.12e-07
424		8	220.416	6	322.819	5	-0.165717	1.14e-05
425		1	2.41692	2	6.36506	1	-0.42054	0.289062
426		3	106.63	3	116.18	3	-0.0372507	0.592252
427		1	0.380617	1	0.449705	1	-0.0724393	1
428		9	70.6045	7	99.8692	7	-0.150599	0.031954
430		1	4.11067	1	0.224853	1	1.26201	0.125
432		2	56.5978	2	8.47521	2	0.824649	3.16e-10
433		2	66.5319	1	28.1239	1	0.373955	7.8e-05
434		7	59.4524	6	71.6934	6	-0.0813095	0.294406
435		8	286.205	8	92.4663	7	0.490694	2.88e-24
436		8	326.646	11	503.999	7	-0.188352	8.9e-10
437		4	19.8111	3	18.6801	2	0.025531	1
438		5	110.912	4	101.46	4	0.0386815	0.536595
439		5	72.8882	3	53.6706	3	0.132921	0.10985
440		31	884.859	37	1024.98	28	-0.0638421	0.00146369
441		2	62.3261	4	102.014	2	-0.213989	0.0022248
442		5	62.8019	5	28.833	4	0.338082	0.00050909
443	csbX	19	1388.44	12	231.823	10	0.777369	1.41e-200
444		7	219.102	4	56.3342	4	0.589875	6.03e-24
445		2	1.0467	1	8.68277	1	-0.918837	0.0214844
446		5	107.753	4	24.5435	3	0.642491	1.72e-13
447		2	10.505	4	103.207	2	-0.992313	6.92e-20
448		11	357.971	9	179.657	6	0.299403	1.35e-14
449		1	1.57956	2	1.00319	1	0.197154	1
450		7	92.2236	6	100.82	6	-0.0387066	0.564828
451		5	63.468	4	54.7603	4	0.0640889	0.519491
452		4	93.6509	5	703.408	2	-0.875695	4.59e-116
453		1	3.083	2	8.80385	1	-0.455699	0.145996
454		5	374.585	7	177.149	5	0.325211	2.31e-17
455		3	34.2365	2	26.6364	2	0.109014	0.442626
456		6	219.198	6	182.113	6	0.080494	0.0720836
460		4	45.1412	2	53.5149	2	-0.0739016	0.421523
465		2	50.7744	2	14.3387	2	0.549135	4.48e-06
466		2	24.4737	2	11.2599	2	0.337164	0.0409596
468		1	0.247401	1	1.24534	1	-0.701885	1
469		4	18.9738	4	43.7598	4	-0.362921	0.00222753
474		4	93.4416	3	67.1618	3	0.143418	0.047767
475		1	18.1745	2	33.8663	1	-0.270305	0.0364834
476		4	102.843	6	214.267	4	-0.318782	4.34e-10
478	cfa	9	132.607	9	159.023	8	-0.0788924	0.143333
479		8	233.509	5	40.9578	5	0.755967	5.31e-34
480		3	9.40125	3	1.50478	3	0.795712	0.0654297
481		5	43.3714	5	74.3916	4	-0.234321	0.00531928
482	sodB	2	35.5306	1	30.0265	1	0.0730986	0.538583
483		4	40.5738	3	11.1562	3	0.560731	3.59e-05
485	grxD	1	10.9998	1	24.2668	1	-0.343626	0.0409596
487	gloA	4	54.2951	3	70.7594	2	-0.115024	0.152121
488	onr	2	0.742204	2	20.8594	2	-1.44878	1.1e-05
489	ydhM	2	82.0992	1	71.9874	1	0.0570821	0.468421
490		2	6.08988	2	5.6905	2	0.0294581	1
491		5	236.268	4	97.5169	4	0.384326	2.82e-14
492		3	26.2816	4	15.29	3	0.235245	0.117275
493	sodC	2	26.3197	2	26.2732	2	0.000768411	1
494		3	2.01727	4	107.843	3	-1.72803	9.41e-30	efflux transporter, RND family, MFP subunit	Not Characterized	N/A	N/A
495		1	5.69023	1	8.73466	1	-0.186116	0.607239
497		6	56.3885	4	35.0943	4	0.205954	0.0354496
499	anmK	2	94.5263	3	70.5864	1	0.126832	0.0739191
500	ydhA	12	580.48	7	103.657	6	0.748188	5.35e-81
503		1	39.9077	1	0.726447	1	1.73985	3.82e-11	pyridoxal kinase	Metabolism	Metabolism of cofactors and vitamins	Vitamin B6 metabolism
505	tppB	3	46.7208	3	51.4221	2	-0.0416394	0.762036
506		1	5.00512	1	4.23761	1	0.0722937	1
507		2	5.9186	2	6.91854	1	-0.0677956	1
508	nth	2	8.14521	1	44.4516	1	-0.736985	4.04e-07
509		2	80.9573	4	21.9837	2	0.566156	4.07e-09
510		2	1.12282	1	1.8853	1	-0.22507	1
511		3	41.0876	4	15.9126	2	0.411969	0.00126356
512		3	36.5964	3	23.7825	2	0.187181	0.123731
514		1	9.45834	1	46.8385	1	-0.694788	2.57e-07
515		7	200.471	11	340.946	6	-0.230633	1.43e-09
516		5	130.856	3	54.7776	3	0.378192	2.46e-08
517		12	310.508	14	1886.24	10	-0.783524	3.05e-274
518		4	17.5465	3	74.824	3	-0.629852	1.92e-09
519	add	4	6.29922	4	15.757	4	-0.398186	0.0524788
520		8	133.406	8	167.463	6	-0.0987431	0.0565657
521		4	42.0202	4	19.9081	3	0.324428	0.00714873
522		3	23.6363	3	23.9209	3	-0.00519658	1
523		2	35.112	1	1.48749	1	1.373	1.08e-09
524		2	7.91684	1	17.9882	1	-0.356436	0.0755187
525		3	28.5653	3	74.5819	2	-0.416794	7.37e-06
526		13	659.363	13	258.408	9	0.406819	3.86e-41
527	quiA	11	69.2343	8	101.806	7	-0.167454	0.0141623
528		4	51.6117	6	278.143	4	-0.731519	1.83e-38
529	pcaG	3	97.1526	5	48.5855	3	0.300948	8.77e-05
530	pcaH	4	22.2661	4	40.4389	4	-0.259155	0.0300159
531		2	6.6608	6	62.4053	2	-0.971694	4.1e-12
532		12	349.35	8	85.7034	8	0.610262	1.22e-38
533	xylB	4	28.6986	4	9.0114	4	0.503068	0.00165805
534		7	171.068	5	63.3047	4	0.431734	1.05e-12
535		1	33.0566	1	41.5286	1	-0.0990883	0.355699
536	rimL	2	2.55014	2	22.9869	1	-0.954916	8.8e-05
537	tdt	3	152.038	3	51.3183	2	0.471679	7.41e-13
538	tehB	3	31.9338	2	8.95951	1	0.551966	0.000430857
540		7	170.612	6	113.222	4	0.178078	0.000691716
541		5	0.742204	2	3.44198	2	-0.666284	0.625
542		2	8.33552	1	0.311334	1	1.42771	0.0078125
543		10	394.852	10	265.568	9	0.172259	5.92e-07
544		2	52.0304	2	17.6077	2	0.470555	5.85e-05
545		1	1.0467	1	5.48295	1	-0.719193	0.21875
546		4	22.2661	3	22.295	3	-0.000563051	1
547		2	34.9026	1	17.5039	1	0.299723	0.0270083
549		2	25.1588	2	63.5641	1	-0.402522	4.32e-05
550	cydB	3	110.741	2	126.696	1	-0.0584553	0.330909
551		4	72.4315	4	47.4439	3	0.183747	0.0273791
552		5	29.3646	4	76.1559	3	-0.413879	5.05e-06
553		3	17.1278	3	35.1635	3	-0.312391	0.0175332
554		2	25.3872	1	48.793	1	-0.283743	0.00708425
555		7	101.587	5	42.7047	5	0.376361	1.05e-06
556		6	142.084	4	21.5513	4	0.819074	1.09e-22
557	ydcW	6	85.5438	7	346.066	5	-0.60697	5.04e-38
558		2	564.836	1	27.9682	1	1.30526	4.93e-131
559		3	26.4719	2	22.8831	2	0.0632713	0.77545
561		4	166.92	3	23.0042	3	0.860701	3.67e-28
562		5	9.03966	6	49.8308	4	-0.741346	5.26e-08
563		9	286.567	11	347.726	9	-0.0840112	0.017196
564		2	30.4304	1	44.884	1	-0.168785	0.105342
565		2	31.7816	2	15.0824	2	0.323704	0.0186238
566		1	2.05533	1	0.691854	1	0.472868	1
567		2	34.7694	2	81.5696	2	-0.370331	1.65e-05
568		4	296.12	4	122.147	3	0.384586	8.78e-18
569		1	0.43771	1	0.449705	1	-0.0117415	1
572		4	19.3544	4	14.0446	2	0.139269	0.48685
573		12	382.559	12	197.213	8	0.287762	9.32e-15
574		3	24.9304	3	26.4288	3	-0.0253481	1
575		1	18.3267	1	0.709151	1	1.41235	7.63e-05
576		10	133.692	15	532.157	9	-0.599935	5.53e-57
577		8	391.065	8	99.333	6	0.595156	4.58e-42
578		3	8.96354	3	6.84936	2	0.11683	0.803619
579		1	0.704142	1	0.778336	1	-0.0435068	1
580		1	10.0673	1	0.968596	1	1.01677	0.0117188
581		4	141.932	4	26.5845	4	0.727453	4.78e-20
582		7	1472.46	4	165.042	3	0.950448	2.72e-262
583		1	1.92212	2	29.4384	1	-1.18513	4.63e-07
584		2	8.69711	3	10.741	1	-0.0916714	0.823803
585		4	65.7517	7	124.724	4	-0.278043	2.36e-05
586		4	25.6156	3	61.7999	3	-0.382484	0.000157149
587		3	53.7622	3	26.2905	3	0.310679	0.00232454
588	pptA	1	0.913482	1	2.05827	1	-0.352802	1
589		3	25.3681	4	60.5027	3	-0.377486	0.000130379
591	scrY	4	177.215	5	150.08	4	0.0721774	0.150379
592	gph	18	308.509	10	145.947	9	0.325074	1.62e-14
593		1	7.59332	1	14.2522	1	-0.27345	0.286279
594		4	24.5879	4	77.5915	4	-0.499093	1.61e-07
597		3	19.1641	4	137.783	2	-0.856707	1.76e-23
598		7	74.4107	5	44.5035	5	0.223241	0.00996632
599		6	49.0616	4	12.4015	4	0.597268	1.97e-06
600	narI	4	48.2052	2	52.7193	2	-0.0388758	0.690826
601	narJ	4	36.1967	3	13.9755	2	0.413303	0.00260217
602	narH	8	215.715	11	166.01	8	0.113745	0.0120743
603		19	319.681	22	294.367	17	0.0358275	0.313013
604	narK	9	168.937	10	197.818	7	-0.0685419	0.143751
605		6	117.896	4	32.1366	4	0.5645	8.84e-13
606		4	216.857	4	45.6278	3	0.676944	9.83e-28
607		7	233.395	4	86.4299	4	0.431427	8.3e-17
609	catC	2	21.0291	1	6.52073	1	0.508525	0.012541
610	catA	8	81.966	8	197.697	7	-0.382367	3.09e-12
611	cbdA	9	278.612	11	259.169	9	0.0314173	0.412726
612	benB	4	123.092	5	108.829	4	0.0534853	0.393434
613	benC	7	153.046	8	186.161	5	-0.0850653	0.0820583
614		6	107.658	4	108.725	3	-0.00428419	1
615		1	2.22661	1	20.1676	1	-0.957009	0.000121117
616		4	21.4859	3	93.4349	2	-0.638357	5.31e-12
617		7	84.5351	8	142.141	6	-0.225684	0.000187915
618	fdxH	4	75.819	4	51.3356	3	0.169359	0.0327896
619		12	437.976	10	130.415	8	0.526125	5.75e-40
622	ppk2	4	65.1046	5	38.3633	4	0.229696	0.0100633
624		11	117.439	6	66.6948	5	0.245723	0.000280622
625		3	55.1324	2	16.7602	2	0.517129	8.14e-06
626		2	17.6606	2	14.2176	2	0.0941802	0.596615
627	nikE	1	33.1518	1	22.762	1	0.163296	0.228806
628		1	5.97569	1	22.2777	1	-0.571482	0.00371917
629		1	0.913482	2	25.8581	1	-1.4519	4.17e-07
630		9	675.006	12	246.023	9	0.438331	7.14e-47
631		2	84.8967	3	1.69504	2	1.69971	4.95e-23	zinc-binding dehydrogenase family protein	Metabolism	Carbohydrate metabolism	Glycolysis / Gluconeogenesis
632	ppa	1	1.00864	4	2.3523	1	-0.367759	1
633		1	62.4593	1	24.5262	1	0.405966	9.06e-05
634		3	55.3037	4	19.7006	3	0.448276	6.49e-05
635		3	84.6303	3	50.8513	1	0.221224	0.00448125
636		10	276.956	7	64.4808	6	0.632981	1.03e-32
637		2	1.23701	1	4.20301	1	-0.531189	0.375
638		2	14.8821	2	59.6724	2	-0.603108	1.59e-07
639		3	96.6578	3	42.549	3	0.356347	5.82e-06
640		2	27.2332	3	49.2773	2	-0.257549	0.0154403
641		1	7.2127	1	2.73282	1	0.421486	0.34375
642		7	232.196	5	259.843	3	-0.0488572	0.22347
643		1	2.0934	1	4.87757	1	-0.367352	0.453125
644		1	28.984	3	46.8385	1	-0.208445	0.0504524
645	yciE	5	43.3714	6	35.6824	5	0.0847491	0.499897
647		5	110.493	4	62.4226	4	0.247994	0.00031233
648		5	114.908	6	62.4917	4	0.264529	8.3e-05
649		2	3.74908	3	102.74	2	-1.43782	6.61e-26
653		1	0.361587	1	0.311334	1	0.0649851	1
655		4	27.4806	4	31.2891	4	-0.0563674	0.694004
656		5	37.9856	4	68.6665	3	-0.257126	0.00352927
657		3	5.21446	4	5.44835	3	-0.019056	1
658		7	122.311	5	36.184	4	0.528951	3.88e-12
659		3	116.202	2	114.433	2	0.00666531	0.947446
660		1	14.9963	1	21.188	1	-0.150106	0.405032
661		6	79.3207	10	112.426	4	-0.151482	0.0203471
662		2	49.3851	2	63.6333	1	-0.110088	0.187599
663		6	35.0929	6	34.783	5	0.00385285	1
664		3	35.759	4	19.9773	3	0.252849	0.0440465
665		2	23.8076	1	16.691	1	0.154234	0.348889
666		2	74.3917	2	23.869	2	0.493691	4.22e-07
667		6	79.5871	3	47.5131	3	0.224029	0.00592521
668	mgtC	1	0.856389	2	14.6673	1	-1.23368	0.000518799
669	mgtC	1	12.5033	1	5.01594	1	0.396671	0.0962524
670		3	23.6744	6	95.2856	3	-0.604748	3.47e-11
671	katG	6	59.2812	4	34.2641	2	0.238078	0.0124006
672		4	147.451	4	177.547	4	-0.0806653	0.0959414
673	mrdA	10	156.301	7	96.2715	4	0.210463	0.000189424
674	pqqF	3	97.7616	4	24.0246	3	0.609511	8.34e-12
676	pqqE	3	18.9928	3	31.8945	1	-0.225126	0.0919145
678	pqqC	5	135.671	3	62.6993	2	0.335225	2.47e-07
679	pqqB	1	0.475772	2	36.5126	1	-1.88504	1.46e-11	coenzyme PQQ biosynthesis protein B	Not Characterized	N/A	N/A
680		6	58.1583	5	25.2527	5	0.362304	0.000378343
681		6	262.264	5	183.462	4	0.155192	0.000210203
682		6	102.386	2	7.52392	2	1.1338	6.84e-22
683		6	17.3371	8	68.1822	5	-0.594694	2.18e-08
684		5	217.104	4	60.9351	4	0.551801	1.11e-21
687	dat	4	45.9405	6	58.2887	4	-0.103389	0.28069
688		3	100.198	3	135.776	2	-0.131967	0.022507
689		2	92.1665	5	54.5873	2	0.227481	0.00285742
690		1	0.723173	1	9.4957	1	-1.11828	0.0214844
691		4	98.6941	3	193.425	3	-0.292222	4.05e-08
692		7	263.635	5	78.6638	5	0.525227	1.99e-24
693		4	60.8417	4	82.6766	3	-0.133181	0.0797571
694		5	383.32	4	151.36	4	0.403549	2.92e-24
695		1	0.742204	1	7.16069	1	-0.984432	0.0703125
696		3	0.494803	3	3.06146	2	-0.791496	0.25
697	guaD	8	122.483	7	74.4089	7	0.21645	0.000745938
698		11	118.087	9	79.2692	7	0.173096	0.00663293
699		1	0.685111	2	0.207556	1	0.518625	1
700		1	1.25604	1	5.81158	1	-0.665291	0.125
701		2	34.6172	1	2.40419	1	1.15832	1.02e-08
702		6	120.047	6	82.9879	5	0.160335	0.0113301
703		4	24.5498	4	53.463	4	-0.338005	0.00203114
704		9	201.746	7	129.826	7	0.191442	9.2e-05
705		2	39.8887	2	40.4043	2	-0.00557756	1
706		2	4.98609	2	13.9236	2	-0.445991	0.0635681
707		1	11.0189	1	3.63223	1	0.481963	0.118469
708		2	0.66608	2	6.12291	1	-0.963431	0.125
712	fabF	2	5.06221	3	1.78152	1	0.453548	0.453125
713		5	54.7708	5	62.7166	4	-0.058833	0.519491
714		6	31.9909	4	34.5927	4	-0.0339583	0.807195
717		1	3.84424	2	1.83341	1	0.32155	0.6875
719		3	35.169	2	0.985892	2	1.55233	1.08e-09
721		5	33.2089	4	21.6204	4	0.186389	0.177001
722		7	115.479	5	91.1172	5	0.102904	0.108824
723		3	24.055	3	17.4174	3	0.140222	0.348889
724		2	3.53974	1	13.4393	1	-0.579404	0.0490417
725		1	0.266432	1	0.484298	1	-0.259526	1
726		2	1.00864	1	1.9026	1	-0.275613	1
727	pucG	3	7.04142	3	5.75969	3	0.0872615	1
728		2	48.2623	2	36.8585	1	0.11707	0.277999
729		2	62.0216	2	51.4048	2	0.0815396	0.346893
730		4	1.76987	5	33.7971	3	-1.28094	1.94e-08
734		5	72.717	5	20.5654	4	0.548499	6.65e-08
735	ydhS	3	55.5511	4	27.9336	3	0.298566	0.00298532
736		4	23.8837	7	52.4944	4	-0.342011	0.00176187
737		2	16.9565	4	23.7652	2	-0.146605	0.348889
738		7	159.783	3	18.9049	3	0.926956	5.75e-29
739		4	35.4355	4	101.979	3	-0.459074	8.69e-09
740		2	12.1798	4	58.0812	2	-0.678397	2.25e-08
741		1	9.0016	1	24.3706	1	-0.432546	0.013531
742		1	152.437	1	54.5354	1	0.446413	1.05e-11
743		1	5.84248	1	8.28495	1	-0.151693	0.790527
745		1	47.6723	1	32.6555	1	0.16431	0.119274
749		7	239.104	5	166.235	4	0.157863	0.000335152
750		1	48.7571	1	39.1244	1	0.0955905	0.337399
752	frwB	1	0.133216	1	0.0864818	1	0.187632	1
753		5	106.706	6	22.3642	4	0.678636	1.33e-14
754		10	216.914	6	100.613	6	0.333634	6.99e-11
755		11	143.436	10	102.325	9	0.146674	0.0104564
756		7	154.569	9	181.421	6	-0.0695671	0.17252
757		1	12.1227	1	66.3315	1	-0.738122	3.49e-10
758		1	8.18327	1	11.4329	1	-0.145229	0.647606
759		2	4.41516	1	41.1826	1	-0.969767	9.33e-09
761		5	74.4107	5	68.8049	3	0.034016	0.738137
762		4	61.9455	4	52.0793	3	0.0753442	0.399373
763		6	115.004	6	75.464	5	0.182971	0.00453714
764		5	153.598	2	11.3637	2	1.13087	2.02e-33
766		5	106.725	3	13.716	2	0.891039	6.53e-19
767		4	181.954	5	22.8485	3	0.901105	7.06e-32
772		1	45.3886	1	16.6391	1	0.435817	0.000497092
773	metC	14	637.743	4	30.1648	3	1.32514	1.85e-149
774		3	39.8316	1	10.3259	1	0.586299	2.39e-05
775		5	12.9981	1	1.50478	1	0.936405	0.00738525
776		3	17.1849	2	17.6077	2	-0.010556	1
777	cydB	8	282.532	9	30.6837	6	0.96416	4.49e-52
778		13	519.79	10	208.196	10	0.397355	1.09e-31
779		3	114.471	4	49.2946	3	0.365895	3.81e-07
780	trxA	3	91.0437	3	32.5517	2	0.446676	1.86e-07
781		4	63.1254	5	91.1691	3	-0.159644	0.0292456
782		7	85.5057	7	23.1425	5	0.567584	9.59e-10
783		3	45.4457	4	34.9732	3	0.113757	0.314307
784		2	1.69375	1	5.93265	1	-0.5444	0.289062
785	gcvA	8	66.0942	6	85.5651	6	-0.112133	0.123009
786		8	109.808	5	27.2245	5	0.605675	4.38e-13
788	fabG	1	1.88406	1	3.83979	1	-0.309214	0.6875
789		2	27.1951	2	104.124	2	-0.58306	7.43e-12
790		4	69.1582	3	32.5517	3	0.327269	0.000468604
791		3	9.66768	3	15.3419	3	-0.200556	0.424356
792		2	23.1796	5	3.63223	1	0.804932	0.000310749
793		5	41.8489	4	19.4065	4	0.333736	0.00444402
794		13	159.155	13	331.329	11	-0.318439	5.92e-15
795		6	57.2639	7	112.599	5	-0.293655	2.1e-05
796		1	8.54486	1	8.04281	1	0.0262974	1
797		1	10.6383	2	3.75331	1	0.452456	0.118469
798		4	62.897	4	85.1327	3	-0.131466	0.0839666
799		12	357.856	12	269.875	8	0.122546	0.000507427
800	malH	8	254.138	6	76.4499	6	0.521693	1.48e-23
802		15	358.979	12	221.428	11	0.209837	1.1e-08
803		4	102.519	4	102.429	3	0.000382577	1
804		1	8.08812	1	3.44198	1	0.37104	0.226562
805		2	24.3976	1	31.6869	1	-0.113533	0.349682
807		5	89.0264	3	20.4097	3	0.639682	1.42e-11
808		9	173.999	7	32.102	7	0.734015	7.87e-25
812	map	2	32.657	2	103.225	1	-0.499808	1.42e-09
814		2	1.40828	1	4.37598	1	-0.492385	0.375
815		3	20.991	4	50.5054	2	-0.381303	0.000534964
816		8	194.99	8	141.796	6	0.13835	0.00454567
817		1	9.21094	1	5.51754	1	0.222559	0.607239
818		7	383.187	8	166.512	6	0.361965	1.54e-20
819	hipA	5	6.52759	5	9.39192	5	-0.158002	0.803619
820		2	3.06397	1	0.985892	1	0.492455	0.625
822		1	14.7109	2	1.86801	1	0.89626	0.00234985
823	pbuX	3	114.699	3	2.47338	1	1.66627	8.31e-32
825		2	139.268	1	23.402	1	0.774599	2.02e-21
827		2	17.4323	2	4.65272	1	0.573647	0.0169005
828		3	249.19	4	47.6688	2	0.718297	6.92e-34
829		1	0.818327	1	3.14794	1	-0.585099	0.625
831		1	11.3234	1	11.2426	1	0.00310761	1
832		1	9.03966	1	70.5864	1	-0.892569	4.37e-13
833		2	0.628019	1	5.82887	1	-0.967612	0.125
834		13	245.061	6	155.875	5	0.196498	1.03e-05
835		2	75.9903	1	13.716	1	0.74353	1.78e-11
836		2	9.26803	2	62.3534	2	-0.827872	7.34e-11
837		2	38.7659	2	23.4193	2	0.218876	0.0558972
838		4	14.4444	4	59.7762	3	-0.616828	6.22e-08
839		1	3.10203	1	17.5904	1	-0.753629	0.00148964
840		1	41.2018	1	122.112	1	-0.471843	1.55e-10
841		4	43.7139	3	43.2582	2	0.00455131	1
842		1	2.2837	1	11.8999	1	-0.716903	0.0129395
843	tam	3	35.5116	2	6.52073	2	0.736074	8.96e-06
849		3	6.01375	4	38.7092	3	-0.808669	5.42e-07
850	uxaB	5	68.2066	6	147.278	4	-0.334313	7.5e-08
851		1	0.532864	2	8.75196	1	-1.21549	0.0214844
852		4	0.513833	4	62.388	2	-2.08428	1.39e-17	diguanylate cyclase domain protein	Not Characterized	N/A	N/A
854	glsA	2	43.4284	2	16.0164	2	0.433209	0.000584365
855		4	50.1273	4	211.483	4	-0.6252	1.04e-24
856		2	0.380617	1	4.58353	1	-1.08071	0.0625
857		5	87.1043	4	26.031	3	0.524548	7.12e-09
858		1	1.31313	1	0.294038	1	0.649904	1
859		2	0.608988	2	3.02686	2	-0.696384	0.625
860	pdxA	2	92.2046	1	19.5276	1	0.674104	3.19e-12
861		3	4.01551	2	2.75012	2	0.164389	1
862		3	109.675	2	31.2199	2	0.545675	1.44e-11
863		1	0.589957	1	0.605372	1	-0.0112023	1
864	gyaR	3	36.387	3	14.3733	3	0.403391	0.00260217
865		5	113.043	4	30.7356	4	0.565603	3.71e-12
866		2	13.569	3	36.2532	2	-0.426798	0.00260217
867		7	98.5609	6	81.0334	6	0.0850403	0.204992
868	marC	3	3.80617	3	34.1949	3	-0.953473	6.04e-07
870		12	972.04	3	44.1749	3	1.34251	8.77e-229
871		2	13.9496	3	16.7775	2	-0.0801638	0.7201
872		2	15.6243	4	94.8878	2	-0.783409	7.52e-15
873		5	53.5529	2	12.7647	2	0.622772	4.47e-07
874		7	134.739	7	108.258	6	0.0950323	0.0951329
875		2	245.936	2	62.2496	1	0.596686	4.33e-27
876	urtE	2	4.71966	2	12.315	2	-0.416524	0.143463
877	urtD	1	2.35983	1	62.3361	1	-1.42186	2.26e-16
878	urtC	8	274.958	5	152.779	5	0.255204	3.92e-09
879	urtB	5	37.8905	3	78.3006	3	-0.315235	0.000258261
880		8	98.5228	6	116.923	6	-0.0743645	0.247333
881		4	32.1431	4	30.1648	3	0.0275872	0.899076
882		4	9.40125	4	92.2415	4	-0.991741	1.82e-18
883		5	5.63314	3	5.67321	2	-0.00307813	1
884		2	57.6255	2	38.6401	2	0.173577	0.0670518
886	lacI	5	97.8948	3	69.9119	2	0.146209	0.0369268
887	lacZ	12	529.743	11	101.045	8	0.719549	3.93e-71
888	lacY	7	120.446	10	116.474	6	0.014566	0.845223
889		5	78.0075	6	99.627	5	-0.106241	0.115232
891	bla	4	213.545	4	44.9705	3	0.676562	1.56e-27
892		2	4.73869	2	2.99227	2	0.199657	0.726562
893	ygbJ	3	66.1132	2	55.8499	2	0.0732658	0.415285
894		3	100.35	4	42.549	3	0.372627	2.1e-06
895		1	7.93587	1	5.77698	1	0.137894	0.790527
896		6	118.239	5	136.33	4	-0.0618311	0.286098
897		5	40.4596	4	81.2756	4	-0.302938	0.000244217
898		9	46.4734	8	108.984	7	-0.37016	4.47e-07
899		1	19.4305	2	27.8298	1	-0.156026	0.24296
900	ycgF	4	63.8676	8	156.013	4	-0.387881	4.78e-10
901		2	28.3179	2	47.2018	2	-0.221897	0.0369549
907		1	9.66768	1	13.9928	1	-0.160581	0.541256
908		1	3.5778	1	18.6628	1	-0.71736	0.00259948
909		13	455.39	9	85.2537	8	0.72767	4.02e-62
910		9	190.404	8	100.855	7	0.275978	2.02e-07
911		3	3.21622	1	15.6878	1	-0.688217	0.00442505
912		1	22.1519	1	8.57899	1	0.411975	0.0294494
913		11	111.407	10	169.279	6	-0.181693	0.000632421
915	ynfA	4	194.743	2	18.5071	2	1.02212	5.75e-38
917		6	497.962	6	400.912	6	0.0941466	0.0013528
918		4	135.938	3	132.784	3	0.0101931	0.902974
920	dmsA	16	372.472	18	350.597	11	0.0262855	0.457016
921	dmsB	1	5.44283	1	9.44381	1	-0.239323	0.42395
922		6	170.174	6	196.227	5	-0.0618658	0.191219
924		1	18.9357	1	3.3036	1	0.758294	0.000855446
925		5	15.9859	8	116.785	4	-0.863649	3.8e-20
926	mlc	1	0.0761235	1	0.19026	1	-0.397829	1
927		1	64.9714	1	13.1452	1	0.693954	1.81e-09
928		8	286.757	9	86.4818	7	0.52059	2.13e-26
930	ar-1	3	78.5785	2	2.00638	2	1.59289	2.75e-21
931		1	25.0256	2	9.0114	1	0.443592	0.00904119
933		1	23.1225	1	38.9341	1	-0.226295	0.0558972
934		1	15.0724	1	0.639965	1	1.37203	0.000518799
935		2	0.171278	1	0.207556	1	-0.0834347	1
938		11	190.499	9	160.718	8	0.0738289	0.134923
939	mdcA	11	320.156	10	192.716	9	0.220444	2.26e-08
941	mdcC	5	93.9744	5	68.9779	3	0.1343	0.0597989
942	mdcD	5	266.109	2	90.8924	2	0.466532	5.11e-21
943	mdcE	3	300.954	2	43.4657	1	0.840353	8.2e-49
944		2	5.51895	4	9.59948	2	-0.240391	0.454498
945	mdcG	1	2.26467	2	8.47521	1	-0.573145	0.109375
946		4	71.6703	4	52.9096	3	0.131805	0.107031
948	mqo	5	79.8345	3	38.1904	2	0.320237	0.000138238
950		1	0.0951543	2	0.19026	1	-0.300919	1
951	yjdH	11	214.459	6	136.364	6	0.196643	3.6e-05
952		2	29.4788	2	15.9472	2	0.266825	0.0724543
953		3	54.9612	1	0.259445	1	2.32601	5.55e-17	response regulator	Environmental Information Processing	Signal transduction	Two-component system
954		12	164.845	14	288.434	10	-0.24297	8.09e-09
956		6	226.41	6	44.0538	5	0.710913	1.15e-30
957	fumA	10	143.455	9	62.9933	7	0.35742	2.5e-08
959		8	195.371	6	47.1845	4	0.617061	1.31e-22
960	pcaC	2	55.1705	3	16.0164	2	0.537141	3.75e-06
962	pcaB	5	85.8483	2	15.4111	2	0.745899	2.83e-13
963	pcaF	1	15.7385	1	24.4052	1	-0.190517	0.268187
964	catJ	2	35.3403	2	27.9336	2	0.102143	0.449963
965	pcaI	3	105.355	4	41.9264	3	0.400167	2.08e-07
966		2	51.5546	2	13.4393	2	0.583892	1.17e-06
967		8	246.773	3	5.7078	3	1.63583	4.86e-65
968		8	344.63	4	90.7367	4	0.57957	7.1e-36
969	iaaH	1	19.2212	3	5.82887	1	0.518195	0.0146333
970		5	32.5999	6	66.9542	4	-0.312562	0.00087372
971	ydaH	6	186.636	7	151.326	5	0.0910818	0.0567821
972		2	189.49	3	54.6738	2	0.539808	2.16e-18
974	etrA	4	80.5006	3	28.8676	3	0.445388	7.29e-07
975	ydaA	3	100.845	3	30.7529	3	0.515766	7.56e-10
976		1	3.97745	1	1.45289	1	0.437371	0.375
977		10	329.843	6	140.429	5	0.37085	9.47e-19
978	pntA	1	1.50344	2	6.84936	1	-0.658564	0.179688
979		2	63.9247	1	1.50478	1	1.62819	6e-17
980		2	54.8279	1	7.54121	1	0.861561	9.76e-10
981		2	18.2506	3	14.0619	1	0.113232	0.596615
982		6	101.244	5	53.7225	4	0.275214	0.000198612
983		3	56.5788	1	47.0634	1	0.0799704	0.377584
984		3	6.92724	1	3.61494	1	0.282459	0.548828
985		4	132.131	5	92.795	3	0.153481	0.0111339
986		5	97.1336	5	213.921	4	-0.342885	2.81e-11
987		6	68.1115	3	133.182	3	-0.291225	5.32e-06
988	fumC	3	58.9767	5	95.5105	3	-0.209371	0.00369304
989	tus	2	34.5601	3	58.3752	2	-0.227654	0.0220186
990	fumA	9	68.416	9	30.6837	8	0.348249	0.000255346
992	ydgA	2	13.8925	1	16.3797	1	-0.0715231	0.855536
993		3	13.2835	2	1.26263	2	1.02204	0.00183106
995		2	22.6467	4	35.4229	2	-0.194279	0.148006
996		6	89.9399	6	38.6574	4	0.36672	8.29e-06
997		2	1.73181	2	2.90579	2	-0.224764	1
1000		3	63.5631	4	82.1231	3	-0.11126	0.159216
1001		2	4.47225	1	5.10243	1	-0.0572501	1
1002		5	116.031	5	50.9205	4	0.357682	5.33e-07
1004		2	47.1966	2	46.1294	2	0.00993267	1
1006	gap	5	95.9727	4	56.611	4	0.229247	0.0020249
1007		9	601.718	6	198.856	6	0.480854	7.64e-48
1008		1	0.133216	1	0.138371	1	-0.0164879	1
1010		5	92.6613	5	26.4288	3	0.54482	4.94e-10
1011		10	874.602	7	141.432	5	0.791262	6.25e-130
1012	astE	8	385.071	6	265.136	4	0.162072	2.87e-06
1013	astB	4	172.363	3	137.523	3	0.0980666	0.060718
1014	astD	3	109.979	2	22.5372	2	0.688412	8.36e-15
1015	astA	6	84.1926	4	40.2659	4	0.320336	9.65e-05
1016		11	600.881	10	221.411	7	0.43359	2.29e-41
1018	gdhA	5	207.589	4	88.9206	3	0.368202	3.9e-12
1019		2	14.4635	3	73.3711	2	-0.705253	8.58e-11
1020		3	206.98	3	12.1939	2	1.22978	4.71e-47
1021		3	75.8	4	168.294	3	-0.346399	3.75e-09
1022		10	254.138	7	82.7285	5	0.487415	2.66e-21
1023		2	10.1815	1	8.85573	1	0.0605878	1
1024		9	269.439	7	183.186	6	0.167569	6.09e-05
1025		3	4.1297	2	12.2285	2	-0.471456	0.0768127
1026	hrpA	19	366.477	20	294.021	14	0.0956693	0.00567491
1029	paaY	3	112.472	2	16.8467	2	0.824533	2.45e-18
1030	paaX	3	25.9581	3	95.5797	2	-0.566093	1.26e-10
1031	paaF	7	140.162	7	149.527	6	-0.0280882	0.59723
1032	pcaF	2	8.35455	2	31.5831	1	-0.577532	0.000182166
1033	paaD	5	84.3829	2	2.23123	2	1.57771	9.67e-23
1034	paaC	8	105.222	8	162.084	7	-0.187635	0.000584248
1035	paaB	4	120.104	3	23.3501	3	0.711268	4.92e-17
1036		6	62.9541	5	12.0729	4	0.717214	1.69e-09
1037		5	36.2919	6	186.922	5	-0.71185	8.58e-26
1038	paaJ	3	80.4245	3	43.5003	3	0.266896	0.00156473
1039		2	11.4376	2	46.4234	2	-0.608404	3.31e-06
1040		2	27.8993	2	11.5886	2	0.381563	0.016589
1041		5	118.753	6	61.454	5	0.286093	1.84e-05
1042	paaN	5	16.4427	6	98.0876	5	-0.775642	1.48e-15
1043	maoA	13	610.13	15	360.75	12	0.228216	1.22e-15
1044		2	0.190309	1	9.06329	1	-1.67783	0.00390625
1046		4	75.7429	3	52.7712	3	0.156945	0.0523235
1050		9	107.467	8	139.097	8	-0.112042	0.0478788
1051		2	17.0136	2	73.3366	1	-0.634524	1.95e-09
1052		4	150.363	11	74.3224	4	0.306021	4.24e-07
1053	hslJ	5	189.281	13	225.96	3	-0.0769237	0.0770734
1055		2	92.2807	4	20.3751	2	0.656011	3.19e-12
1056	nifJ	12	530.714	11	151.637	7	0.544055	4.48e-50
1057	ompC	3	26.2245	4	71.7107	3	-0.436876	3.69e-06
1059		1	0.761235	1	0.484298	1	0.196406	1
1060		2	58.0822	2	139.737	2	-0.381269	5.24e-09
1061		5	19.4305	6	45.8526	5	-0.37288	0.00109008
1062		2	11.6659	2	9.99729	2	0.0670366	0.831812
1063		2	4.26291	2	79.6151	2	-1.27129	2.1e-19
1064		3	64.705	2	37.9482	2	0.231746	0.0100633
1065		5	28.337	3	33.9355	3	-0.0783003	0.525773
1066		1	19.7731	1	1.401	1	1.14963	2.1e-05
1067		7	101.72	6	87.139	5	0.0671936	0.308505
1068		9	254.214	7	150.478	6	0.227726	2.58e-07
1069		1	1.31313	2	0.294038	1	0.649904	1
1070		3	17.4132	2	17.2099	2	0.00510202	1
1071	tyrB	6	242.035	8	102.81	5	0.371844	4.96e-14
1072		2	146.69	1	113.36	1	0.111939	0.040494
1073		2	21.9616	3	3.18253	1	0.838892	0.000156522
1074		2	107.391	2	42.2377	2	0.405268	1e-07
1075		3	8.05006	3	15.584	3	-0.28688	0.15159
1076		5	335.533	4	39.5914	4	0.928135	2.14e-59
1078		6	164.446	4	44.6246	4	0.566448	4.27e-17
1079		5	310.298	4	33.3647	4	0.968493	1.35e-57
1080		2	33.6846	3	52.5463	1	-0.19311	0.0530031
1081		1	0.418679	1	18.3341	1	-1.64138	7.63e-06	bacterial regulatory helix-turn-helix, LysR family protein	Not Characterized	N/A	N/A
1082		2	10.0673	4	41.0961	2	-0.610887	1.47e-05
1083		2	30.5826	2	11.2426	2	0.434607	0.00288725
1084		5	45.4647	2	14.5635	2	0.494408	0.000134514
1085		1	3.27331	2	13.8717	1	-0.627142	0.0127258
1086		5	120.465	4	37.4985	3	0.506848	2e-11
1087		4	87.5039	4	69.2027	3	0.101904	0.150614
1089		2	73.6685	1	1.19345	1	1.79048	4.02e-21	type VI secretion lipofamily protein	Environmental Information Processing	Membrane transport	Bacterial secretion system
1090		2	88.798	1	50.073	1	0.2488	0.00118793
1091		9	420.734	10	276.897	8	0.181689	5.6e-08
1092		6	43.79	8	52.5463	6	-0.0791671	0.416775
1093		11	220.929	12	213.281	9	0.0153005	0.736906
1094		3	39.5271	4	183.22	3	-0.666078	4.78e-23
1095		10	323.315	11	174.261	7	0.268427	2.26e-11
1097		4	99.227	3	25.9272	3	0.582873	3.16e-11
1098		4	5.61411	5	71.5377	4	-1.10525	1.85e-15
1099		8	166.482	7	242.201	8	-0.162808	0.00019697
1100	clpV	7	179.042	6	123.081	5	0.162765	0.00150944
1101		8	335.819	5	143.629	5	0.368863	9.7e-19
1103		1	16.3856	1	1.27993	1	1.10728	0.000274658
1104		4	60.4801	2	30.7356	2	0.29397	0.00311269
1105		9	52.7726	6	76.3807	6	-0.160575	0.0523235
1107		2	85.2583	2	13.1798	2	0.810827	3.98e-14
1108		2	7.36495	4	31.2891	2	-0.628224	0.000116167
1109		6	56.3885	6	231.494	5	-0.61335	2.07e-26
1110		5	62.4213	3	41.3037	2	0.179344	0.0482337
1111		5	183.286	3	43.6906	2	0.622742	2.44e-21
1113		4	71.0993	4	32.1885	4	0.344164	0.000153234
1114		7	101.435	6	161.289	4	-0.201418	0.000252665
1115		10	337.151	8	127.474	8	0.422402	5.18e-23
1116		5	4.16776	4	14.7711	3	-0.54951	0.0192108
1117		3	10.9237	2	2.19664	2	0.696612	0.0224609
1118		9	245.708	7	120.607	6	0.309044	6.34e-11
1119		4	438.662	4	236.804	3	0.26774	6.77e-15
1120		16	636.849	15	408.972	13	0.192343	1.84e-12
1121		8	430.231	15	3389.1	8	-0.896383	0
1123		13	248.372	14	190.64	10	0.114887	0.00745358
1124		13	251.341	9	62.855	7	0.601923	1.02e-27
1125		6	69.0059	3	52.8231	3	0.116063	0.174205
1126		12	117.915	10	214.873	8	-0.260611	1.18e-07
1127		6	162.448	7	130.311	6	0.0957328	0.0694737
1128		9	358.313	7	110.593	7	0.510536	2.36e-31
1129		1	43.8662	1	10.5681	1	0.618134	8.7e-06
1131		3	44.399	4	62.8031	3	-0.150608	0.081353
1133		1	8.41164	1	4.70461	1	0.252357	0.581055
1135		1	82.613	1	25.097	1	0.517426	1.88e-08
1136	ppA3	17	332.298	17	449.999	11	-0.131684	2.77e-05
1139	ycjI	1	20.2298	1	1.21074	1	1.22294	2.1e-05
1141		4	33.9701	5	178.204	3	-0.719821	9.63e-25
1142	tyrR	3	38.8039	1	42.6528	1	-0.0410718	0.740653
1143		5	112.815	8	179.778	5	-0.202371	0.000108277
1144		2	208.921	2	80.307	2	0.415229	1.86e-14
1145		1	7.44107	2	0.242149	1	1.48755	0.015625
1146		4	129.22	5	59.1017	4	0.339729	3.59e-07
1147	pspD	1	7.34592	1	41.9956	1	-0.757157	3.62e-07
1151		4	99.1508	4	44.5554	3	0.347396	7.95e-06
1152	pspF	3	43.5236	3	22.3815	3	0.288836	0.00921049
1153		4	32.067	3	67.3693	2	-0.322404	0.000562208
1154		2	15.3008	6	159.766	2	-1.01877	8.39e-32
1155		6	130.666	5	48.8622	3	0.427189	8.02e-10
1156		4	15.9479	6	90.6502	3	-0.754666	6.45e-14
1161	sapF	1	0.913482	1	12.8166	1	-1.14707	0.00183106
1162		15	562.533	7	94.6803	7	0.773889	8.34e-82
1167		1	19.107	1	74.8932	1	-0.59325	4.82e-09
1168	rnb	4	10.1625	2	11.4675	2	-0.0524683	1
1170		3	34.1033	4	33.3993	3	0.00905974	1
1175		1	0.0951543	2	0.224853	1	-0.373469	1
1177		1	73.0976	1	13.5603	1	0.731632	8.58e-11
1179	acnA	9	283.903	8	142.487	7	0.299393	5.38e-12
1180		1	72.9073	1	8.33684	1	0.941769	2.98e-14
1181	cysB	8	87.1424	9	63.8063	5	0.135366	0.0730492
1182	topA	1	0.22837	3	0.501594	1	-0.341713	1
1184		3	162.581	4	57.8909	2	0.448459	9.77e-13
1186		4	49.6325	4	28.6774	2	0.238227	0.0238198
1188		2	5.80442	2	17.6423	2	-0.482796	0.0226558
1189		2	25.4823	3	105.023	2	-0.615047	7.38e-13
1191		3	54.6947	3	58.6865	3	-0.0305931	0.778876
1192		4	135.348	4	64.5673	3	0.321438	8.33e-07
1194	trpD	2	0.342556	3	0.311334	1	0.041504	1
1198		5	25.5394	2	7.26447	2	0.546007	0.00131873
1199		7	498.723	4	124.274	4	0.603478	3.27e-54
1200		7	148.878	8	157.898	6	-0.0255459	0.648041
1201		3	100.768	3	108.085	3	-0.0304406	0.678222
1202		2	8.54486	1	6.84936	1	0.0960552	0.803619
1204		2	58.8244	2	26.1175	2	0.352626	0.000447199
1206		3	106.744	3	173.846	3	-0.21182	7.67e-05
1207		13	127.355	11	183.947	9	-0.159678	0.00145612
1208		7	137.726	3	120.919	2	0.0565233	0.320132
1209	yciD	11	320.937	6	196.452	6	0.213163	4.27e-08
1210		1	6.03279	1	18.4206	1	-0.484786	0.0226558
1211		1	1.76987	2	7.42014	1	-0.62247	0.179688
1212	ispZ	1	7.78363	1	22.6755	1	-0.464375	0.0106738
1213		16	628.38	16	271.241	14	0.364866	2.28e-33
1215		6	244.375	3	172.6	3	0.151016	0.000591779
1216		3	122.083	3	37.9828	2	0.507068	1.8e-11
1217	kduD	3	174.818	2	32.8631	2	0.725877	1.47e-24
1219		3	10.505	4	8.80385	3	0.0767253	0.823803
1221		11	360.121	8	189.914	6	0.277892	3.76e-13
1222		2	192.383	2	23.4366	1	0.914273	2.18e-34
1223		12	222.338	8	221.653	7	0.00133977	1
1224		3	41.2399	3	12.2804	2	0.526105	8.17e-05
1226	celB	7	140.143	6	71.5031	5	0.292247	3.49e-06
1228	licB	2	10.8666	1	2.54256	1	0.630823	0.057373
1231		1	1.80793	1	1.62586	1	0.0460998	1
1232		2	34.1414	4	104.349	2	-0.485207	1.92e-09
1233	astE	5	205.629	4	53.7571	4	0.582648	4.32e-22
1234	astB	7	270.904	5	68.6665	5	0.596071	1.97e-29
1235	astD	5	37.0341	3	51.5431	3	-0.143569	0.137368
1236	astA	10	540.991	4	73.2501	4	0.868382	3.02e-89
1237		7	150.458	6	51.0934	5	0.46905	1.67e-12
1238	xth	2	25.4823	2	13.1106	2	0.288615	0.0729514
1239		2	36.2919	2	59.4822	2	-0.214577	0.023488
1240		2	25.0256	1	44.1749	1	-0.246791	0.0294935
1242		3	105.907	1	14.9613	1	0.849953	4.72e-18
1243		3	57.5874	2	16.3969	1	0.545565	9.67e-07
1245		2	27.3664	3	23.4366	2	0.0673236	0.671811
1247		3	131.56	3	39.0725	2	0.527254	5.12e-13
1248		1	85.9434	1	8.64818	1	0.997288	6.61e-17
1249		2	20.8959	1	2.49068	1	0.923744	6.6e-05
1250		4	168.385	4	37.0488	3	0.65753	3.88e-21
1251		3	114.965	3	98.9698	3	0.065065	0.305176
1252	selD	4	44.3039	5	92.2934	3	-0.318729	4.71e-05
1253	pho	5	86.7046	4	29.0233	4	0.475296	6.47e-08
1255	sppA	6	16.043	5	15.2035	3	0.0233427	1
1256		3	16.4807	3	14.4252	3	0.0578558	0.855536
1258		2	36.7486	2	43.8636	2	-0.076863	0.505236
1259		5	218.722	5	51.8372	5	0.625251	1.49e-25
1260		1	8.83032	1	6.05372	1	0.163954	0.607239
1262	msrB	2	36.9389	2	41.5113	2	-0.0506817	0.652964
1264		1	11.9324	8	960.761	1	-1.90589	3.56e-266	putative enzyme related to aldose 1-epimerase	Metabolism	Carbohydrate metabolism	Glycolysis / Gluconeogenesis
1265		3	40.8212	4	56.2996	3	-0.13962	0.154816
1266	yeaF	7	161.819	7	118.272	6	0.136147	0.0100512
1267	yeaG	12	348.284	9	203.803	9	0.232723	9.33e-10
1268		4	45.6551	6	203.163	4	-0.648356	1.03e-24
1269		4	8.65905	4	46.2851	3	-0.727971	4.34e-07
1270		4	93.6699	5	178.031	2	-0.278896	3.95e-07
1274		1	60.6133	1	43.7944	1	0.14115	0.118
1275		3	37.7953	3	93.8673	3	-0.395077	1.19e-06
1276		5	182.563	4	73.302	4	0.396297	4.5e-12
1277		7	176.53	4	43.7598	3	0.605744	4.26e-20
1280		4	48.8142	7	90.754	3	-0.26932	0.000485619
1281		3	107.677	1	71.3475	1	0.178743	0.00696119
1282		4	66.5319	3	99.8346	3	-0.176251	0.0130407
1283		2	285.254	2	41.6842	2	0.83526	1.59e-45
1285		2	15.7766	1	12.9377	1	0.0861569	0.711071
1286		5	7.65041	2	5.75969	2	0.123286	0.790527
1287		1	20.5533	4	6.81476	1	0.479432	0.012541
1288		2	21.2385	1	9.32274	1	0.357579	0.0427739
1289	yeaO	2	19.8682	3	14.3906	2	0.140081	0.391528
1290		8	103.223	5	47.4958	3	0.337123	5.6e-06
1292		1	8.35455	1	8.02551	1	0.0174505	1
1293		1	26.2055	1	30.0265	1	-0.0591118	0.68888
1294		2	30.4304	2	69.0816	2	-0.356056	0.00011094
1295	lpxL	3	27.0619	4	45.8353	3	-0.228842	0.0344159
1296		1	8.94451	1	2.61175	1	0.534625	0.145996
1297	lanS	10	302.305	6	147.157	6	0.312664	2.12e-13
1298		7	222.166	7	96.7904	5	0.360846	2.02e-12
1299		8	115.594	9	336.691	5	-0.464298	4.7e-26
1301		4	55.475	5	128.737	3	-0.365605	4.92e-08
1302		1	0.114185	1	0.432409	1	-0.578285	1
1304		1	4.1297	2	21.8972	1	-0.72447	0.000533521
1307	cydB	4	258.839	3	354.835	3	-0.136997	0.000122495
1308		3	45.3315	4	6.76288	2	0.826269	6.97e-08
1309		7	170.897	7	355.042	6	-0.317545	7.5e-16
1310	yciE	2	20.953	2	15.5667	2	0.129049	0.511376
1311		2	1.33216	2	0.38052	1	0.544179	1
1312		1	48.2623	1	11.1734	1	0.635421	1.24e-06
1313		1	27.8422	1	22.0529	1	0.101238	0.479888
1314		2	204.487	11	3379.15	1	-1.21814	0
1315		6	266.052	4	7.74877	2	1.53573	4.83e-68
1316		5	103.794	4	40.7675	4	0.40586	1.7e-07
1317		5	89.0074	4	125.191	4	-0.148147	0.0165303
1319		1	136.052	1	36.6683	1	0.569413	1.67e-14
1321	trmU	1	0.0761235	2	0.242149	1	-0.502564	1
1324		1	1.67472	1	14.2522	1	-0.929941	0.00418091
1325		4	47.5201	4	35.8035	3	0.122952	0.229864
1326		7	136.566	5	92.3798	5	0.169764	0.00355013
1327		7	77.6079	7	55.6597	3	0.144365	0.0692596
1328		11	125.965	7	80.6183	5	0.193817	0.00215019
1329	pepT	10	426.691	9	107.964	7	0.596835	7.5e-46
1330	potA	5	148.022	5	123.012	4	0.0803802	0.14473
1331	potB	5	48.8713	6	118.653	4	-0.385225	6.65e-08
1332	potC	6	225.611	3	149.198	3	0.179596	8.24e-05
1333	potD	6	67.0648	4	2.3869	4	1.44866	8.19e-18
1334		3	47.6343	4	60.5027	3	-0.103855	0.250282
1335		3	8.37358	3	50.4535	3	-0.77998	1.57e-08
1336	tkt	2	0.780266	2	8.11199	2	-1.01688	0.0390625
1337	tal	7	369.637	4	35.0943	4	1.02254	1.04e-71
1338	rpiB	2	110.912	2	131.902	2	-0.0752733	0.199393
1340		3	8.58292	3	26.4461	2	-0.488727	0.00598812
1341		3	65.8849	3	98.1741	2	-0.173211	0.015235
1342	pdxA	3	124.9	3	157.328	2	-0.100244	0.0646978
1343	tpiA	2	9.26803	1	13.0242	1	-0.147762	0.523467
1344	lsrR	2	0.989605	3	0.864818	1	0.0585373	1
1345		4	158.87	6	940.835	3	-0.772473	1.39e-135
1346		1	11.4376	2	41.1307	1	-0.555833	3.59e-05
1347	nagK	7	288.965	9	209.995	6	0.138636	0.000468157
1352	mfd	17	194.648	17	282.155	13	-0.161239	7.89e-05
1353		3	69.4436	4	91.9647	3	-0.121989	0.0826258
1354	ycfR	8	484.488	3	177.98	3	0.434913	1.34e-33
1357		4	42.0011	6	52.6847	3	-0.0984236	0.304885
1358		1	18.4029	2	48.7757	1	-0.423319	0.000194298
1359		6	37.3576	6	11.0524	5	0.528923	0.000222245
1360		3	5.70926	3	11.554	3	-0.306151	0.237885
1361	nagZ	1	6.56565	2	4.34139	1	0.179649	0.548828
1364		2	2.49304	1	1.17615	1	0.326266	1
1365	ycfF	1	9.68671	1	0.224853	1	1.63428	0.00195312
1366	ptsG	8	30.0688	5	83.4895	4	-0.443516	6.31e-07
1367		8	1242.77	4	421.201	4	0.469903	4.64e-94
1370		1	0.114185	1	0.691854	1	-0.782405	1
1371	pabC	3	31.1726	2	27.4666	2	0.0549674	0.694004
1380	maf	3	28.2418	5	58.7211	3	-0.317902	0.00116864
1381	yceC	3	30.0307	2	3.64953	2	0.915329	6.16e-06
1383		8	4.30098	3	4.2722	2	0.00291549	1
1384		6	110.684	5	43.9155	5	0.401466	7.28e-08
1386		9	303.048	6	192.024	5	0.198155	6.91e-07
1387		6	219.692	3	278.523	3	-0.103046	0.00935127
1388	rimJ	6	85.3344	7	45.6451	5	0.27173	0.000832042
1389		4	71.4609	9	147.832	4	-0.3157	2.13e-07
1390		4	30.6778	4	82.7458	4	-0.430922	1.18e-06
1392	pyrC	7	48.5287	6	7.97362	6	0.784343	2.72e-08
1395	soxA	16	1994.76	8	525.636	7	0.579205	3.71e-200
1396		4	49.7277	5	18.5244	4	0.428854	0.000244397
1397		2	9.74381	1	8.66547	1	0.0509362	1
1398		1	26.2816	2	15.3938	1	0.232308	0.117275
1399	lpxL	3	14.3112	3	11.6232	2	0.0903526	0.845019
1400		4	24.2263	3	10.0319	3	0.382904	0.0243065
1401		3	3.80617	1	50.834	1	-1.12567	2.05e-11
1402		6	387.868	2	127.837	2	0.482026	1.94e-31
1403	mdoH	11	34.0082	11	44.3306	10	-0.11512	0.308168
1404		9	38.0427	12	46.4926	8	-0.0871125	0.445205
1405		8	215.22	8	51.2145	4	0.62349	3.92e-25
1406		4	33.3801	5	24.7857	3	0.129287	0.358143
1407		6	183.458	6	88.4536	6	0.31682	8.01e-09
1409		3	162.219	3	72.4717	3	0.349933	3.86e-09
1410		5	272.37	4	123.461	4	0.343628	4.81e-14
1411		6	136.014	4	18.9741	1	0.855421	5.46e-23
1414		2	37.8143	1	19.2508	1	0.293207	0.0163481
1415		4	14.9392	2	3.21712	2	0.666861	0.00753784
1417		1	0.932513	2	21.3091	1	-1.35891	1.1e-05
1419		3	7.38398	2	2.02367	2	0.56215	0.179688
1423		1	0.894451	1	0.121074	1	0.868504	1
1424		3	58.9196	3	29.3692	2	0.302367	0.00182403
1425		5	84.9157	2	83.5068	2	0.00726631	1
1426		2	1.82696	2	7.45473	1	-0.610702	0.179688
1427		1	8.20231	2	7.28177	1	0.0516992	1
1428		7	71.3658	5	29.6114	5	0.382032	5.53e-05
1429	efeO	5	219.464	3	25.8235	3	0.929349	3.3e-39
1430	efeU	1	6.10891	1	31.514	1	-0.712539	2.43e-05
1431		3	0.87542	2	10.4816	2	-1.07821	0.0117188
1434	putP	15	298.937	11	134.618	9	0.346478	2.38e-15
1436		11	145.358	10	137.731	5	0.0234069	0.721413
1437		5	188.596	6	98.9179	4	0.280258	1.25e-07
1438		1	30.2971	2	23.6268	1	0.107996	0.496617
1439	rutA	4	155.787	3	41.148	3	0.578181	5.38e-17
1440	rutB	3	55.513	4	63.9792	3	-0.0616439	0.522991
1441	rutC	1	31.6103	1	30.407	1	0.0168548	0.899076
1442	rutD	2	72.0699	2	42.6528	2	0.227806	0.00873511
1443		2	17.0897	3	38.2077	2	-0.349415	0.0064558
1445	rutG	7	453.391	4	111.008	4	0.611119	5.56e-50
1446		3	463.858	3	178.429	2	0.414919	2.47e-30
1447		1	5.27155	2	1.36641	1	0.586357	0.21875
1448	wrbA	4	133.92	6	140.844	4	-0.0218929	0.717563
1449		1	1.7889	1	23.6787	1	-1.12177	1.05e-05
1450		10	1429.87	8	826.818	5	0.237885	3.19e-37
1451		4	64.9333	2	10.8794	2	0.775862	1.81e-10
1453		1	1.16088	3	28.8503	1	-1.39536	5.77e-08
1455	puuP	17	743.631	16	352.137	13	0.324647	7.23e-33
1456	puuA	8	208.883	6	181.266	5	0.0615868	0.171484
1458	ycjC	4	1.27507	1	36.5645	1	-1.45753	2.84e-10
1459		4	95.1734	4	118.774	3	-0.0962062	0.115684
1460		4	86.895	4	133.995	4	-0.188094	0.00190629
1461		6	73.383	6	32.6728	5	0.351409	0.000128221
1462		10	175.712	4	85.7207	4	0.311716	2.83e-08
1463		17	440.565	15	229.99	13	0.282301	2.97e-16
1464		8	325.523	5	44.763	4	0.861663	1.04e-53
1465		8	338.845	5	91.1691	3	0.570153	1.11e-34
1466		10	192.288	6	111.7	6	0.235899	5.22e-06
1467		12	274.939	10	84.9597	8	0.510023	1.72e-24
1468		5	436.758	3	110.403	3	0.597262	4.23e-47
1469	frwB	2	10.8666	1	12.4015	1	-0.057379	1
1470	haB1	17	869.673	17	236.372	12	0.56576	9.32e-86
1472	frwB	4	194.305	2	82.002	2	0.37466	1.24e-11
1473		3	38.3662	3	3.7879	2	1.00555	5.65e-08
1474		3	16.671	3	13.8544	3	0.0803756	0.7201
1475		5	134.415	8	378.392	4	-0.449495	6.12e-28
1476		3	78.1978	5	78.3352	1	-0.000762175	1
1477	fbpC	2	577.606	2	102.308	1	0.751722	1.41e-81
1478		10	233.661	8	157.916	7	0.170161	0.000145301
1479	fbpA	3	57.5874	3	104.418	3	-0.258448	0.00037504
1480		2	1.73181	2	3.13064	2	-0.257133	1
1481		18	320.575	20	599.146	12	-0.271603	3.48e-20
1482		5	106.249	4	69.5659	4	0.18393	0.00815045
1483	Pygb	11	301.03	10	158.054	5	0.279804	2.36e-11
1485	ppA3	15	483.289	13	473.488	11	0.00889809	0.771007
1486		6	138.221	5	21.2053	5	0.81413	2.68e-22
1490		7	155.121	6	170.006	4	-0.0397944	0.437454
1491	rlmI	5	62.7828	3	96.0121	3	-0.184485	0.0109246
1494	mgsA	4	55.1515	6	76.4153	3	-0.141623	0.0801699
1495	helD	9	168.195	11	128.823	7	0.115818	0.0272871
1497		20	607.009	19	316.074	16	0.283407	6.21e-22
1498	sxy	5	17.8129	3	43.5349	3	-0.388103	0.001299
1500	sulA	6	59.7569	6	155.633	5	-0.415712	4.91e-11
1503		5	454.419	7	628.757	5	-0.141026	1.17e-07
1506		2	102.101	2	92.3107	2	0.0437765	0.51828
1507		6	36.0254	6	74.0111	5	-0.312688	0.000371251
1508		7	42.3247	7	121.766	7	-0.458934	3.05e-10
1509	ccmA	12	555.321	9	168.674	8	0.517496	8.16e-49
1510	rlmL	8	208.483	12	180.557	7	0.0624575	0.18735
1511		2	57.7206	6	334.027	1	-0.762451	3.1e-48
1512		2	62.7067	2	25.4083	1	0.392338	6.27e-05
1513	pyrD	2	22.3993	2	13.3701	2	0.224101	0.175465
1515	ssuA	5	261.465	5	191.35	5	0.135586	0.00114903
1516	ssuD	2	4.45322	1	14.0273	1	-0.498301	0.0308838
1517	ycbM	2	35.3784	1	79.2865	1	-0.350461	4.61e-05
1518	ssuB	1	18.0984	1	8.38873	1	0.333943	0.0755187
1519	pepN	9	253.929	15	150.72	9	0.22654	3.49e-07
1520	pncB	6	287.728	7	202.246	6	0.153101	0.000118609
1521		6	58.8054	5	165.249	4	-0.448723	8.51e-13
1522		6	68.5682	8	189.637	5	-0.441801	2.99e-14
1523	sdaC	17	324.02	22	353.538	16	-0.0378643	0.265377
1524	dpaL	12	370.817	14	175.212	10	0.325595	3.26e-17
1525		6	222.052	6	92.7085	5	0.379336	2.56e-13
1527	ompC	10	137.06	12	151.724	6	-0.0441415	0.410251
1528	aspC	3	31.1155	3	83.4376	3	-0.428386	1.18e-06
1529		1	9.76284	1	5.11972	1	0.28033	0.301758
1530		4	1.0467	5	37.0834	4	-1.54936	2.84e-10	hypothetical protein	Not Characterized	N/A	N/A
1531		5	357.362	10	600.305	5	-0.225264	3.7e-15
1532		3	38.3282	4	173.707	2	-0.6563	5.45e-22
1537	ycbJ	5	23.5792	4	41.027	4	-0.240539	0.0463535
1538		7	171.677	3	13.0069	3	1.12054	1.37e-36
1541	ycaQ	13	508.866	6	117.442	5	0.636779	3.46e-59
1544		13	283.96	13	174.97	9	0.210293	4.11e-07
1548	aroA	1	0.171278	2	0.138371	1	0.0926565	1
1549	serC	3	0.513833	1	0.121074	1	0.62777	1
1550		12	347.789	10	217.536	9	0.203784	5.17e-08
1551		7	116.507	8	198.285	5	-0.230939	5.87e-06
1552	focA	9	254.024	6	97.4131	5	0.416258	2.4e-17
1553	pflB	9	191.793	9	126.765	5	0.179834	0.000324941
1554	pflA	1	48.9093	1	1.401	1	1.54295	9.06e-14
1555		11	301.963	11	648.077	7	-0.331673	1.03e-29
1556		1	10.6573	1	11.4502	1	-0.031166	1
1557		3	11.114	3	165.768	2	-1.17363	1.09e-36
1559	dmsA	11	192.611	9	63.2528	7	0.483602	1.61e-16
1561	ycaJ	6	63.1254	5	38.052	4	0.219827	0.0165059
1563		4	0.399648	1	0.172964	1	0.363723	1
1564	lrp	1	0.932513	1	0.9513	1	-0.00866261	1
1571	clpA	7	114.604	7	124.689	5	-0.0366303	0.561367
1572	clpS	2	23.3509	2	27.0169	2	-0.0633325	0.671811
1573	cspD	1	1.27507	1	24.3706	1	-1.28133	1.55e-06
1574		8	198.93	8	242.547	7	-0.086096	0.040704
1575		2	19.0689	3	80.2897	2	-0.624333	4.39e-10
1577		2	11.5327	2	27.5358	2	-0.377966	0.016589
1578	aqpZ	2	114.109	2	36.9623	2	0.489561	2.53e-10
1579		2	33.1518	2	16.3105	2	0.30804	0.0212941
1580	hcp	15	831.135	14	270.93	12	0.486814	1.39e-66
1581		2	7.72653	1	6.45154	1	0.0783212	0.790527
1582		2	35.6448	2	68.1822	2	-0.281675	0.00220943
1583		5	25.0256	4	46.0256	3	-0.264615	0.0169947
1584		12	211.052	7	91.5496	6	0.362734	6.52e-12
1585		7	197.864	6	158.452	5	0.0964692	0.0385851
1586		5	22.837	4	56.4553	4	-0.393065	0.000263637
1587		4	101.111	2	21.4129	2	0.674123	9.68e-14
1588		5	157.842	6	74.2014	3	0.327811	3.63e-08
1590		3	34.2936	4	103.034	3	-0.477769	2.9e-09
1591		3	17.3942	3	8.00821	3	0.336869	0.107752
1592	artI	1	12.5223	1	2.80201	1	0.650215	0.0212708
1594		5	15.5673	4	20.5135	4	-0.119827	0.511376
1595	artI	7	343.926	5	77.1936	4	0.648883	2.31e-41
1597		3	44.0755	2	32.3788	2	0.133937	0.206737
1599	rumB	3	18.2316	2	19.4411	2	-0.0278968	1
1600		2	60.8607	2	91.9647	2	-0.179284	0.0150203
1601	potI	1	40.9544	1	60.347	1	-0.168355	0.072757
1602		3	11.2472	5	53.7917	3	-0.679669	6.03e-08
1603		4	80.5577	4	54.5181	4	0.169566	0.0316737
1604	potF	8	212.67	6	99.7827	5	0.328651	1.56e-10
1606		4	84.5161	5	103.121	4	-0.0864072	0.214922
1607	frp	2	5.19543	1	2.73282	1	0.27901	0.726562
1608		4	182.715	2	10.8275	2	1.22725	2.33e-41
1609	grxA	1	1.86503	2	43.8809	1	-1.37159	3.08e-11
1611		3	49.5374	3	10.5335	2	0.672361	4.59e-07
1613		4	101.625	5	34.0738	3	0.474579	4.38e-09
1614		1	2.74045	2	63.91	1	-1.36775	6.8e-16
1615		2	7.44107	1	37.7752	1	-0.705572	3.12e-06
1616		1	5.9186	1	5.32728	1	0.0457137	1
1617		13	152.038	11	171.805	9	-0.053084	0.291158
1618		3	36.977	3	9.54759	2	0.588038	9.85e-05
1619		9	128.477	8	175.541	6	-0.135551	0.00692761
1621		6	149.83	5	161.496	5	-0.0325631	0.570752
1622		1	5.9186	1	8.59629	1	-0.162092	0.607239
1625		1	72.5457	1	50.2113	1	0.15981	0.0468501
1626		1	8.46874	1	17.5212	1	-0.315745	0.0755187
1627		2	37.5289	2	16.6218	2	0.353688	0.0064558
1628		4	18.0603	2	66.3142	2	-0.564882	1.33e-07
1630		1	0.266432	1	0.276742	1	-0.0164879	1
1631		1	56.0079	1	32.8112	1	0.232227	0.0191866
1633		4	16.005	3	7.07421	3	0.354577	0.0931396
1634		4	88.3794	5	234.763	4	-0.42428	1.33e-16
1635		16	507.268	17	540.269	12	-0.0273727	0.322686
1636		8	239.523	7	219.128	6	0.0386494	0.350563
1637		2	0.494803	3	0.985892	2	-0.299398	1
1638		18	600.614	16	260.431	10	0.362903	7.43e-32
1639	dam	11	541.752	9	263.406	8	0.313174	4.21e-23
1640		1	2.37886	2	4.7392	1	-0.299337	0.453125
1641		6	202.203	4	160.009	4	0.101644	0.031027
1642		1	15.1866	3	36.7894	1	-0.384261	0.00318525
1643		7	122.92	6	51.6642	6	0.376434	8.15e-08
1646		2	31.9528	2	1.48749	1	1.33206	7.92e-09
1648	int	7	132.569	5	40.5427	3	0.51453	1.55e-12
1649		2	87.8465	1	5.36187	1	1.21441	1.11e-20
1650		1	2.56917	1	38.0001	1	-1.16999	1.05e-08
1651		5	90.625	2	45.3338	2	0.300826	9.9e-05
1652		9	464.163	6	179.052	6	0.413692	4.45e-30
1653		4	21.7142	4	106.407	3	-0.690227	2.21e-14
1654		1	0.970574	1	12.8339	1	-1.12133	0.00183106
1655	dacC	6	209.244	5	88.0212	4	0.376067	1.64e-12
1658	yliI	7	186.255	6	186.783	5	-0.00122995	1
1659		4	107.924	5	120.556	4	-0.0480691	0.427852
1660	lacY	14	314.409	8	107.289	7	0.466939	1.09e-24
1661	rimO	7	196.322	9	246.3	5	-0.0984947	0.0196666
1662		1	38.9181	2	2.07556	1	1.27302	7.84e-10
1663		5	60.8607	4	75.2737	3	-0.0923064	0.264893
1664		15	131.598	12	175.074	11	-0.12397	0.0163873
1665	nikE	1	0.532864	1	29.5076	1	-1.74332	2.98e-08	nickel import ATP-binding protein NikE2	Environmental Information Processing	Membrane transport	ABC transporters
1666		3	45.0461	3	157.328	2	-0.543148	9.89e-16
1667		6	69.4246	5	24.6992	5	0.448831	6.34e-06
1668	moeB	5	48.3003	4	38.8822	4	0.0941993	0.391191
1669		3	16.1572	3	13.8717	3	0.0662373	0.855536
1670		14	431.639	11	244.363	11	0.247086	4.53e-13
1671		6	428.137	5	144.407	4	0.471994	1.1e-33
1672		4	149.24	5	159.04	3	-0.0276209	0.608147
1673		3	47.9959	3	135.448	3	-0.450568	9.07e-11
1674	exuT	5	95.0592	7	104.954	5	-0.0430061	0.524622
1675		19	872.071	17	568.41	13	0.18589	1.11e-15
1676	ccmA	5	143.892	5	50.8513	4	0.451736	1.84e-11
1677		3	57.1116	5	99.0908	3	-0.239309	0.000966133
1678		14	350.016	8	38.3114	6	0.960759	2.48e-64
1680		18	476.571	22	906.623	13	-0.279299	3.02e-31
1681		6	246.412	6	81.5696	5	0.480133	3.52e-20
1682		2	56.9975	2	91.9647	2	-0.207766	0.00517212
1683		2	11.2663	2	10.4989	1	0.030637	1
1684		11	451.241	17	861.359	9	-0.280775	4.93e-30
1687		4	289.878	3	58.5655	3	0.694574	9.22e-38
1688	dps	3	21.3907	4	42.4453	3	-0.297604	0.0111414
1689	glnH	4	53.4197	4	66.4526	2	-0.0948109	0.271248
1690		5	190.423	6	237.6	4	-0.0961274	0.0229853
1691	glnQ	2	10.6953	2	14.0619	2	-0.11885	0.690038
1692		4	48.7952	2	44.3997	2	0.0409962	0.678532
1693	rlmF	4	334.372	5	78.2487	2	0.630753	8.2e-39
1694		1	5.04318	1	26.2905	1	-0.717094	0.000192195
1696		2	0.494803	1	0.415113	1	0.0762661	1
1697		7	119.971	6	90.5291	5	0.122286	0.0536469
1698		8	302.191	7	110.16	5	0.438256	8.72e-22
1699		7	150.744	10	146.379	6	0.0127597	0.816506
1700		4	56.6168	3	110.956	3	-0.292206	3.75e-05
1701		12	419.003	12	715.395	10	-0.232329	1.25e-18
1702		9	533.816	4	66.4526	4	0.90488	5.62e-92
1703		8	480.777	7	199.254	6	0.382536	7.57e-28
1704		6	227.571	5	72.0047	4	0.499756	4.84e-20
1705		2	0.342556	1	0.224853	1	0.182833	1
1706		6	192.897	6	155.512	4	0.0935626	0.0538193
1707	ybiH	1	2.15049	1	3.45927	1	-0.206448	1
1708		2	68.3969	3	56.0402	2	0.0865371	0.323248
1709	ccmA	9	79.9106	14	408.315	7	-0.708391	5.4e-54
1710		11	328.549	5	103.173	4	0.503035	1.32e-28
1711		6	354.126	4	136.295	3	0.414677	1.98e-23
1713		7	28.4702	5	47.9109	4	-0.226044	0.0286267
1714	ybhO	3	7.89781	3	37.4985	2	-0.676507	1.54e-05
1715		2	68.0544	3	7.6104	2	0.951449	5.63e-13
1716		6	147.851	4	17.2791	4	0.932304	2.88e-27
1720	moaB	4	128.477	2	22.3988	2	0.758602	2.22e-19
1721	moaA	4	95.7633	4	14.8749	3	0.808746	1.24e-15
1723		10	175.427	11	264.167	8	-0.177784	2.51e-05
1724	basR	2	53.1342	1	64.0138	1	-0.0808997	0.35528
1725		4	152.209	3	53.2209	3	0.456358	2.87e-12
1726	uvrB	12	156.11	9	137.316	9	0.0557109	0.292982
1727		1	3.61587	1	3.40738	1	0.0257914	1
1728	bioD	2	30.202	4	236.51	2	-0.893815	4.18e-41
1730	bioF	5	388.306	4	120.936	4	0.506618	1.23e-33
1731	bioB	2	14.4444	2	0.259445	1	1.74565	0.00012207
1732	bioA	7	425.949	6	112.374	5	0.57869	4.22e-44
1733		3	221.234	4	256.747	2	-0.064654	0.109311
1734		9	365.012	6	227.551	6	0.205229	2.03e-08
1735	hutH	2	8.14521	1	10.4124	1	-0.106649	0.814529
1736	hutU	6	169.337	9	199.686	6	-0.0715975	0.11823
1737	hutC	1	66.9316	2	111.371	1	-0.221142	0.00120601
1738	hutG	5	3.25428	4	6.72828	4	-0.315449	0.34375
1739	hutI	3	10.486	4	53.8954	2	-0.710942	2e-08
1740	pemB	7	147.166	9	189.066	7	-0.108808	0.0251582
1741		21	816.386	20	298.241	13	0.437328	3.6e-56
1742		2	2.07436	2	11.5367	1	-0.745195	0.0129395
1743		4	10.9047	1	8.71736	1	0.0972281	0.823803
1744		19	536.537	16	391.123	14	0.137287	1.85e-06
1745		9	115.27	4	58.4098	4	0.295231	1.75e-05
1746		3	60.8417	2	34.5927	2	0.245217	0.0103459
1750		3	11.7611	2	3.68412	2	0.504113	0.0768127
1751	ycgF	9	96.0678	8	89.4914	6	0.0307969	0.659237
1752		1	34.4649	1	5.05054	1	0.83404	2.43e-06
1754	ymgB	3	167.757	2	82.5209	2	0.308117	8.71e-08
1755	pgl	5	21.6762	4	16.4661	3	0.119391	0.417692
1756	modC	6	82.1563	6	54.4143	3	0.178927	0.02026
1757		3	25.6726	2	10.447	2	0.390479	0.011331
1758	modB	2	0.589957	3	1.34912	2	-0.359229	1
1759	modA	5	163.627	3	50.2286	3	0.512905	2.34e-15
1761		7	241.33	7	169.66	5	0.153033	0.000539028
1762		3	54.5805	2	104.366	2	-0.281522	0.000125825
1763	galE	3	35.5877	1	0.449705	1	1.89837	2.91e-11	UDP-glucose 4-epimerase	Metabolism	Carbohydrate metabolism	Galactose metabolism
1764	galT	9	164.941	5	40.9924	5	0.604624	7.95e-19
1765	galK	3	17.3371	3	44.884	3	-0.413115	0.000497092
1766	galM	5	193.335	6	132.456	5	0.16424	0.000847162
1767	gpmA	2	2.70238	3	0.847521	1	0.503596	0.625
1768		5	102.424	6	29.646	5	0.538437	2.26e-10
1769		4	263.159	3	31.981	3	0.915326	2.57e-46
1770	pnuC	6	195.39	5	214.734	5	-0.0409992	0.34808
1771		6	46.9301	5	74.8586	5	-0.20279	0.0141705
1772	nadA	1	0.114185	2	0.605372	1	-0.724413	1
1780	ygbF	4	189.7	4	20.2713	3	0.971184	6.1e-36
1788		2	37.3957	2	54.8122	2	-0.166056	0.0757602
1789	cydB	2	15.5673	5	2.28312	1	0.833683	0.00131226
1790	cydA	6	8.60195	5	12.7474	1	-0.170825	0.523467
1793	sucD	3	2.07436	3	6.14021	3	-0.471298	0.289062
1794	sucC	7	28.0134	9	29.3519	7	-0.02027	1
1797	sdhB	1	0.266432	1	0.155667	1	0.23339	1
1798	sdhA	8	59.1479	7	24.3706	7	0.385074	0.000154559
1799	sdhD	1	0.856389	1	4.34139	1	-0.704957	0.375
1802	gltA	4	16.9375	9	2897.14	2	-2.23312	0	citrate (Si)-synthase	Metabolism	Carbohydrate metabolism	Citrate cycle (TCA cycle)
1804	pcp	5	117.306	6	74.4608	5	0.197393	0.00228746
1805		4	53.7622	7	177.132	3	-0.51782	1.84e-16
1806		4	108.114	4	89.1627	3	0.0837001	0.199564
1808		4	103.395	4	132.836	4	-0.108818	0.058831
1809		6	469.53	6	135.569	6	0.539503	5.55e-44
1810	ybgI	3	31.3819	2	1.17615	1	1.42622	1.54e-08
1811		12	660.01	11	201.433	7	0.515419	9.42e-58
1812	dtpD	16	586.874	11	316.316	8	0.268424	1.39e-19
1814	kdpA	2	74.5059	4	98.52	2	-0.121334	0.0809266
1815	kdpB	2	67.6547	2	48.1531	2	0.147674	0.0772623
1817		6	37.5669	7	83.6971	5	-0.347904	3.79e-05
1818		2	15.0344	1	5.46565	1	0.439444	0.0413895
1819		4	12.313	3	50.9032	3	-0.616382	7.46e-07
1820	pgm	5	33.0947	4	29.7843	4	0.0457704	0.801306
1822	ybfF	1	60.1756	1	55.971	1	0.0314574	0.780739
1826		3	86.5714	4	142.245	3	-0.215663	0.00033841
1827		1	0.570926	1	0.985892	1	-0.23725	1
1828		24	699.955	24	432.011	20	0.209575	1.55e-15
1829		2	123.396	3	113.758	2	0.0353192	0.603397
1831	nagE	10	238.228	6	200.43	6	0.0750305	0.0769532
1832	nagB	7	23.8076	6	29.5768	6	-0.0942348	0.496617
1833	nagA	6	22.3232	6	26.5326	5	-0.0750233	0.568172
1834		4	31.4961	3	53.6187	3	-0.23106	0.0165088
1835		3	71.2706	3	17.9882	2	0.597922	1.3e-08
1836	asnB	11	139.801	8	74.8586	8	0.271268	1.1e-05
1845	miaB	8	201.518	8	112.945	4	0.251446	6.04e-07
1848		2	29.0411	3	11.9691	2	0.384952	0.0115078
1850		1	22.6848	1	29.1963	1	-0.109592	0.488456
1851		3	38.4233	2	73.7863	2	-0.283381	0.000860568
1852		7	442.449	9	1345.79	4	-0.483116	6.81e-106
1853		1	10.4099	1	43.1544	1	-0.617579	5.55e-06
1854		1	264.548	2	16.6391	1	1.20137	2.13e-58
1855		14	1121.01	16	1139.62	12	-0.00715016	0.705032
1856		12	145.567	9	302.479	8	-0.317631	1.38e-13
1857		3	87.5039	3	12.8339	2	0.833669	7.52e-15
1858	leuS	1	0.0951543	2	6.55532	1	-1.83817	0.015625
1860	holA	1	0.0761235	2	0.588076	1	-0.887915	1
1862	cobC	2	2.8356	1	8.71736	1	-0.48774	0.145996
1867	rlpA	1	7.85975	1	4.23761	1	0.268288	0.387695
1868	dacC	2	16.2904	1	1.93719	1	0.92476	0.00131226
1870	lipB	3	0.475772	3	0.259445	1	0.263353	1
1871		7	100.597	7	50.9032	6	0.295841	6.13e-05
1873	ybeC	3	48.8713	1	0.172964	1	2.4511	3.55e-15	TatE	Genetic Information Processing	Folding, sorting and degradation	Protein export
1874		4	249.78	3	133.147	2	0.273225	2.33e-09
1875		1	0.114185	1	0.0864818	1	0.120685	1
1877		2	35.778	2	52.9096	2	-0.169918	0.0893207
1878	dcuC	9	332.736	8	240.298	8	0.141349	0.000117576
1879		3	97.2477	1	14.356	1	0.830847	1.89e-16
1880	rnk	3	139.687	2	55.0024	2	0.404773	9.81e-10
1881		12	538.155	8	240.765	7	0.349313	6.69e-27
1882	ahpF	3	104.308	3	24.7857	3	0.624118	1.2e-12
1883	ahpC	6	119.171	4	76.3634	4	0.193286	0.00254282
1884		9	330.833	6	391.434	6	-0.07305	0.0280402
1885		4	35.6448	3	19.3546	3	0.265212	0.0300289
1886		12	237.22	9	52.4253	7	0.65561	2.22e-29
1888		15	485.554	7	114.485	5	0.62749	1.3e-55
1889	mtnC	3	78.1217	1	13.9409	1	0.748482	6.16e-12
1891	dmsA	9	186.027	6	23.7998	5	0.893002	3.1e-32
1892		3	121.455	2	3.96087	1	1.48663	4.71e-31
1893		3	90.4347	4	10.741	2	0.925289	1.42e-16
1894		3	23.8266	2	15.3073	1	0.192165	0.199591
1895		3	50.2225	7	234.123	3	-0.668547	1.26e-29
1896		4	88.8171	5	66.1932	4	0.127683	0.076876
1897		6	127.964	5	102.671	2	0.0956378	0.114122
1898		6	202.222	9	221.774	5	-0.040082	0.356167
1899	mtnB	3	61.9265	2	66.885	2	-0.0334526	0.724854
1900		5	37.6431	8	69.393	5	-0.265631	0.00352927
1901		3	47.2346	3	97.932	1	-0.316664	2.76e-05
1902		4	111.635	1	33.7798	1	0.519144	6.42e-11
1903		4	98.9605	3	23.2809	2	0.628462	1.99e-12
1904		7	127.031	4	105.681	3	0.0799141	0.19
1905		9	310.317	6	191.073	6	0.210607	1.18e-07
1906	phyK	7	547.937	7	107.099	5	0.708945	3.07e-72
1907	mtnA	4	43.8091	2	13.5258	2	0.510403	0.000100497
1908	mtnK	6	151.638	6	86.4299	5	0.244144	2.25e-05
1911		6	204.239	5	78.1795	4	0.417046	3.65e-14
1912		3	76.7515	2	95.9429	2	-0.0969259	0.170972
1913		6	86.305	6	97.4996	4	-0.0529667	0.459867
1914		8	86.6285	7	91.2902	6	-0.0227631	0.822167
1916		3	29.9736	2	27.432	2	0.0384814	0.791366
1917		3	89.0835	3	40.6637	2	0.34059	3.09e-05
1918		4	81.6234	3	118.618	3	-0.162337	0.0109264
1919		3	159.764	1	10.2221	1	1.19394	6.04e-36
1920		16	485.82	14	283.228	12	0.234339	2.36e-13
1921	ybdB	2	48.4526	1	9.85892	1	0.691488	4.52e-07
1922		1	0.20934	2	0.294038	1	-0.147552	1
1923	entB	4	29.5359	5	269.425	3	-0.960088	3.44e-49
1924		14	977.464	13	350.614	9	0.445271	1.58e-68
1925	entC	3	78.7117	1	40.0065	1	0.293909	0.000445311
1926		1	5.15737	1	2.3523	1	0.340934	0.453125
1927	entS	3	90.7773	3	48.8968	3	0.268697	0.000485619
1928		3	0.342556	2	2.95768	2	-0.93622	0.25
1929		1	4.56741	1	7.48932	1	-0.214773	0.774414
1930		1	10.7715	1	0.726447	1	1.17107	0.00634766
1931		3	30.83	4	31.5313	3	-0.00976765	1
1933	fes	6	43.9232	5	43.6906	5	0.00230646	1
1934		11	115.822	11	99.5751	9	0.0656397	0.307427
1935		4	91.3672	3	16.0856	3	0.754353	6.45e-14
1936		6	282.285	5	350.199	4	-0.0936277	0.00764702
1938	ccmA	7	245.936	5	202.281	5	0.0848671	0.0420784
1939		10	366.782	8	302.998	6	0.0829688	0.0148754
1940		4	168.138	5	36.5991	4	0.662195	3.88e-21
1941		14	435.407	13	449.152	10	-0.0134975	0.661963
1942		12	297.243	9	329.271	8	-0.0444413	0.21531
1943		12	213.812	9	165.336	8	0.111665	0.0135733
1944		14	318.52	8	111.216	7	0.456971	2.17e-24
1945	glpK	12	454.838	11	274.649	8	0.219079	2.77e-11
1946		2	65.4472	1	79.373	1	-0.0837819	0.278615
1947		11	188.482	10	264.029	9	-0.146382	0.000407434
1949	ykfE	3	68.3399	7	196.59	2	-0.458888	9.92e-16
1950		15	349.312	9	116.923	9	0.475312	7.41e-28
1951	betI	2	15.4531	2	7.67958	2	0.303677	0.21004
1952	betB	7	170.859	4	95.2856	4	0.253611	3.68e-06
1953	betA	10	476.59	14	504.656	9	-0.0248503	0.388916
1955		7	272.541	10	244.432	5	0.0472737	0.218121
1956		15	503.138	8	148.558	7	0.52979	8.86e-46
1958		2	11.1331	2	3.28631	2	0.529906	0.057373
1959		2	88.0939	2	43.9673	2	0.301816	0.000160235
1960		6	342.955	7	129.532	6	0.422859	3.33e-23
1961	sdh	4	50.4699	3	68.0958	3	-0.130088	0.117213
1962		2	52.6965	3	50.6437	2	0.0172559	0.921949
1964		1	1.57956	2	13.8544	1	-0.94305	0.00418091
1965		5	159.212	3	45.5413	3	0.543571	9.11e-16
1966		8	268.297	9	155.702	7	0.236323	5.92e-08
1967		8	163.399	7	173.552	4	-0.0261792	0.586002
1969		3	138.412	4	99.1254	3	0.144987	0.013405
1970		5	384.328	4	150.582	4	0.406929	2.03e-24
1971		8	147.09	9	263.32	6	-0.252901	1.09e-08
1972		1	4.39613	1	30.0784	1	-0.835184	6.16e-06
1973		1	24.683	2	13.543	1	0.260682	0.108129
1974		9	130.59	6	223.884	5	-0.234114	9.12e-07
1976	ybdK	12	449.623	6	246.94	5	0.260257	1.3e-14
1977		6	278.783	8	213.264	5	0.116349	0.00334392
1978	bepE	9	853.135	7	120.019	7	0.851766	7.7e-137
1979		2	1.46538	1	11.1216	1	-0.880216	0.00634766
1980		13	825.045	10	194.359	8	0.627873	3.9e-93
1982		2	30.5445	3	54.3797	2	-0.250503	0.0165088
1983		10	434.798	6	210.722	6	0.314579	7.74e-19
1984		5	170.155	4	76.9688	3	0.34453	3.16e-09
1985		1	17.4132	4	3.00957	1	0.762376	0.00257683
1986		2	36.2538	3	99.3849	2	-0.437967	5.5e-08
1987	nfnB	3	129.905	3	57.0088	2	0.357683	9.74e-08
1991		1	96.4865	2	55.798	1	0.237848	0.00147623
1993		4	65.333	3	75.2737	3	-0.0615111	0.44699
1994		2	31.9909	3	37.0488	2	-0.0637477	0.630456
1995		4	307.805	6	157.172	4	0.291901	2.26e-12
1996		12	220.834	12	280.616	8	-0.104046	0.00839131
1997		6	93.5177	7	210.773	6	-0.352922	1.76e-11
1998		3	56.9404	4	390.258	3	-0.835931	4.45e-62
1999		9	255.984	9	251.333	8	0.00796307	0.859023
2000		5	18.3838	5	62.388	4	-0.530665	8.14e-07
2001		20	1599.68	10	705.432	9	0.355577	2.12e-79
2002		11	610.472	11	341.828	10	0.251858	3.01e-18
2003	fcuA	13	257.431	9	172.929	9	0.172792	5.96e-05
2004		12	456.17	8	196.4	7	0.365985	8.37e-25
2005		4	58.7483	6	180.211	3	-0.486785	2.03e-15
2006		19	748.56	12	169.746	9	0.644426	2.63e-87
2008		15	552.257	7	213.956	7	0.411817	3.09e-35
2009		1	72.4315	1	0.657262	1	2.04219	1.57e-20	hypothetical protein	Not Characterized	N/A	N/A
2010		2	165.188	2	114.191	2	0.160348	0.00269429
2011		4	59.6808	2	70.1886	2	-0.070432	0.430021
2012	hdaH	3	75.3432	4	59.9838	3	0.0990104	0.228103
2013		6	157.328	4	28.3833	4	0.743743	5.7e-23
2014		3	54.9612	2	5.82887	2	0.974471	5.38e-11
2015		3	62.0597	5	40.8713	3	0.181391	0.0482337
2016	atsA	18	948.955	13	577.11	10	0.215987	1.37e-21
2018	moaF	6	251.816	4	31.4967	4	0.90282	3.28e-44
2019		11	145.948	7	106.13	6	0.138357	0.0138591
2020		8	204.924	7	129.065	6	0.200784	3.78e-05
2021		9	228.96	10	143.992	8	0.201421	1.26e-05
2022		1	70.0717	1	32.7593	1	0.330208	0.000340998
2026		4	40.3074	3	45.6797	3	-0.0543384	0.590036
2027		2	0.304494	1	0.691854	1	-0.356436	1
2028		3	71.518	1	230.647	1	-0.508532	1.36e-20
2029		9	143.816	7	125.623	6	0.0587374	0.300852
2030		4	108.095	1	10.3086	1	1.02061	6.45e-22
2031		2	125.737	5	87.9866	1	0.155047	0.0112563
2033		3	179.556	3	27.9163	2	0.808342	2.26e-28
2034	scrY	13	411.961	10	148.558	7	0.442959	1.67e-29
2035	sacX	12	1475.52	5	56.0921	4	1.42004	0
2036	scrB	10	596.313	4	41.5804	4	1.15659	2.14e-126
2037		9	161.496	10	93.3311	9	0.238135	2.36e-05
2038		5	123.948	3	155.667	3	-0.0989574	0.0637464
2039		1	0.247401	1	0.207556	1	0.0762661	1
2040		8	130.4	6	120.089	6	0.0357742	0.569301
2041	ccmA	14	465.914	26	3881.3	10	-0.920672	0
2043		3	62.9731	3	11.1907	2	0.750296	5.32e-10
2044		2	64.3243	1	101.391	1	-0.197625	0.00491635
2045		1	2.16952	3	16.691	1	-0.886118	0.000728607
2046		4	279.354	2	83.6452	2	0.523714	1.44e-25
2047		4	39.2036	2	3.63223	1	1.03315	3.11e-08
2048		2	6.7179	1	3.25172	1	0.315121	0.34375
2049	lysS	5	158.527	5	85.8764	3	0.26623	3.61e-06
2050		10	183.362	6	101.927	4	0.255019	1.85e-06
2051	cadA	12	493.375	10	238.621	8	0.31547	3.47e-21
2052	yjdE	10	97.1526	11	150.876	7	-0.191166	0.000731807
2053		5	225.954	5	146.967	4	0.186799	5.06e-05
2054		3	60.5562	3	3.64953	3	1.21992	3.92e-14
2055	lpxL	1	31.7816	1	3.49386	1	0.958869	4.18e-07
2056		14	416.909	11	163.987	10	0.405233	2.18e-26
2057	gltA	13	326.094	8	251.333	7	0.113093	0.00203922
2060	uraH	4	73.2118	3	39.3492	3	0.269645	0.00169468
2061		4	139.972	2	28.0893	2	0.697501	4.09e-19
2068		7	462.812	7	2117.8	6	-0.660481	1.29e-251
2070	purK	1	4.89093	1	2.57716	1	0.278251	0.726562
2071	selU	4	36.5583	3	26.3596	2	0.142046	0.207368
2072		17	569.328	15	449.705	12	0.102434	0.000215274
2073		5	164.788	4	43.0852	3	0.582598	4.81e-18
2075		1	48.3384	1	17.452	2	0.442447	0.000152107
2076	tesA	8	323.886	5	179.986	5	0.255154	1.43e-10
2077		3	1.08476	2	19.493	2	-1.25455	4.01e-05
2078		2	40.8022	1	20.9632	1	0.289226	0.0151341
2079		3	10.8666	2	8.63088	3	0.10004	0.823803
2080		7	186.845	6	195.968	5	-0.0207029	0.682755
2081		4	98.5799	5	88.6092	4	0.0463094	0.51168
2082	cueR	3	60.442	2	53.4457	2	0.053426	0.572656
2084		4	1.82696	4	1.21074	3	0.178677	1
2085		2	47.5391	16	27.6396	2	0.23552	0.0286267
2087		20	636.316	22	5145.42	9	-0.907748	0
2088		9	460.376	5	108.223	4	0.628792	1.13e-52
2089		1	82.7843	1	17.6077	1	0.672245	3.73e-11
2090		3	56.1982	3	24.6127	2	0.358563	0.000752126
2091		8	156.681	8	156.67	5	2.98033e-05	1
2092	hemH	1	0.0951543	2	0.415113	1	-0.639737	1
2094	htpG	17	1065.9	10	517.299	10	0.313974	5.03e-44
2095	recR	3	57.6064	2	9.11518	2	0.800706	6.81e-10
2096		1	16.5378	1	3.58035	1	0.664553	0.00719738
2098	apt	1	104.841	1	142.868	1	-0.134403	0.0186178
2099		2	12.8078	1	3.92627	1	0.513493	0.0490417
2100		1	1.14185	1	49.6405	1	-1.63823	4.62e-14	primosomal replication PriB and PriC family protein	Genetic Information Processing	Replication and repair	Homologous recombination
2101		3	32.1622	2	31.6869	2	0.00646524	1
2102		5	202.755	7	139.253	5	0.163167	0.000636505
2103		14	291.705	12	159.87	9	0.261177	5.47e-10
2104	acrR	8	330.471	6	166.149	6	0.298636	1.51e-13
2105	acrA	14	551.153	11	323.598	8	0.231267	1.55e-14
2106	acrB	15	501.102	23	998.086	14	-0.299242	2.97e-38
2108		2	2.72141	2	5.39646	1	-0.297315	0.726562
2109		1	0.0761235	1	0.138371	1	-0.259526	1
2110	maa	10	415.444	8	175.039	8	0.375377	1.84e-23
2111		3	136.204	6	337.158	3	-0.393644	9.54e-21
2112		4	75.6287	5	242.962	4	-0.506852	1.65e-21
2113	rpmJ	3	53.7241	3	16.518	3	0.512212	1.25e-05
2114		3	91.9381	6	229.626	2	-0.397526	8.76e-15
2115	rpmE	3	211.642	3	87.5542	3	0.383326	5.79e-13
2116	lacI	7	26.9477	7	89.8027	7	-0.522767	4.17e-09
2117		7	51.8591	11	119.968	5	-0.364239	2.28e-07
2119	ganA	23	731.737	17	477.777	14	0.18513	2.89e-13
2120	ganB	12	307.101	14	259.048	11	0.073902	0.0481091
2121		6	105.165	3	45.8526	3	0.360505	1.77e-06
2122		11	479.997	11	395.222	10	0.0843973	0.00448828
2123	cycB	14	483.003	7	270.619	6	0.251592	1.03e-14
2125	malK	2	68.8156	4	130.432	2	-0.277697	1.83e-05
2127		5	75.5906	6	152.415	4	-0.304561	5.39e-07
2128	rcnR	2	0.399648	1	2.14475	1	-0.729698	0.5
2129		2	60.7656	3	53.0479	2	0.0589891	0.512255
2130		4	185.513	4	155.166	3	0.0775787	0.104111
2131		5	62.9731	6	273.161	3	-0.637264	2.71e-32
2132		1	11.0379	1	0.726447	1	1.18168	0.00634766
2134		3	113.024	5	84.5619	3	0.125997	0.0547339
2136		4	1031.32	2	69.2027	1	1.17327	7.49e-221
2137	tesB	9	71.4419	4	126.73	3	-0.248928	8.39e-05
2138	amtB	26	892.567	16	301.078	16	0.471962	1.81e-68
2140		12	446.578	11	242.201	7	0.265722	4.9e-15
2141		7	70.0146	7	179.398	7	-0.408629	3.47e-12
2142		2	89.9399	2	8.85573	1	1.00673	6.05e-18
2143		5	186.579	4	249.552	4	-0.126299	0.00297506
2145		7	234.841	7	76.7785	5	0.485534	9.63e-20
2146	queC	6	294.636	4	171.614	4	0.234732	1.37e-08
2147		3	61.5649	3	43.4657	3	0.151186	0.078485
2150		7	132.379	6	13.9236	5	0.978068	3.02e-25
2152	lon	4	13.1503	6	6.93584	4	0.277838	0.263176
2155	tig	9	231.035	8	258.044	7	-0.048017	0.23966
2157	bolA	7	329.52	3	35.6132	3	0.96627	1.31e-60
2158		6	250.941	4	79.0444	4	0.501701	5.16e-22
2159	ampG	9	326.398	7	184.518	5	0.24771	4.6e-10
2160	cyoA	5	24.6259	4	14.8057	4	0.220965	0.15386
2161	cyoB	16	269.173	14	189.845	11	0.151632	0.000263351
2163	cyoD	3	8.88742	3	9.23625	3	-0.0167204	1
2164	cyoE	6	35.3784	8	43.189	6	-0.0866351	0.428207
2165		4	119.875	3	51.128	3	0.370071	1.36e-07
2166		5	154.207	6	91.0999	3	0.228587	6.85e-05
2168		6	198.264	5	23.99	5	0.917212	3.07e-35
2169		1	15.434	2	51.1453	1	-0.520326	1.01e-05
2171		2	102.253	2	41.961	2	0.38683	6.13e-07
2172		9	87.0662	8	159.87	6	-0.263918	3.97e-06
2173		2	32.695	3	115.626	2	-0.548574	5.02e-12
2174		5	155.463	6	122.458	4	0.10364	0.0543221
2176	apbA	7	140.391	5	75.5851	4	0.268902	1.59e-05
2179	thiI	2	20.0014	2	11.2253	1	0.250862	0.149613
2183		3	58.5199	3	49.7443	2	0.0705602	0.44367
2190		3	100.616	3	94.3689	3	0.027839	0.667546
2191		16	584.4	16	333.595	12	0.243491	1.35e-16
2192		1	20.7056	1	4.60083	1	0.653251	0.00249392
2193		1	0.266432	1	46.0775	1	-2.2379	2.84e-14	glyoxalase	Not Characterized	N/A	N/A
2194	secF	1	0.133216	2	0.172964	1	-0.113398	1
2198	queA	4	48.9855	3	11.0697	3	0.645933	7.56e-07
2199		2	1.59859	1	30.7875	1	-1.28464	1.31e-07
2200		7	342.251	3	76.7958	3	0.649007	6.19e-41
2201		7	308.452	3	56.4899	3	0.737217	2.78e-43
2204		6	265.69	2	72.2815	2	0.565348	2.75e-27
2205		3	19.3925	4	46.458	2	-0.379428	0.00109008
2206	fba	11	183.819	6	104.211	4	0.246479	2.82e-06
2207		16	756.553	16	533.973	12	0.15132	5.88e-10
2208		2	0.190309	1	0.0691854	1	0.439444	1
2209		5	164.332	5	151.43	4	0.0355102	0.499024
2210		13	134.758	18	256.816	11	-0.280069	7.26e-10
2211		4	108.248	3	87.3985	3	0.0929143	0.151894
2212		14	326.646	13	315.295	11	0.0153597	0.664223
2213	brnQ	12	272.998	7	179.363	7	0.182426	1.14e-05
2214		1	176.797	2	33.7971	1	0.718595	1.62e-24
2215	phoR	3	0.970574	7	1.4356	2	-0.170004	1
2217	sbcD	10	1015.7	5	100.924	4	1.00277	8.91e-191
2218		11	138.164	11	299.729	8	-0.336333	7.11e-15
2219		2	6.48953	2	91.688	2	-1.1501	7.1e-21
2220	rdgC	2	32.9805	3	22.6409	2	0.163363	0.228806
2221		1	28.8127	1	19.6314	1	0.166634	0.25287
2222		6	270.353	5	292.914	5	-0.0348094	0.353838
2225	yaiI	1	2.70238	2	35.9764	1	-1.12427	3.61e-08
2226		6	429.394	6	186.264	4	0.362725	4.58e-23
2227	proC	3	45.1222	4	46.0256	2	-0.00860932	1
2228		2	45.4457	2	35.4921	2	0.107361	0.314307
2229	phoA	4	78.3882	5	41.5286	4	0.275904	0.00129933
2230	iraP	6	156.967	1	1.48749	1	2.02335	8.7e-46	anti-adaptor protein for sigmaS stabilization	Not Characterized	N/A	N/A
2231		5	159.669	3	33.0533	3	0.684005	3.35e-21
2232		2	6.29922	2	28.4352	1	-0.65457	0.000195126
2233		3	81.2808	5	74.7894	3	0.0361479	0.689054
2234		4	212.822	2	40.3178	2	0.72252	1.07e-29
2235		5	242.548	9	800.216	4	-0.518409	7e-70
2237		18	686.196	11	418.382	11	0.214876	6.74e-16
2238		2	282.323	2	70.2578	2	0.604052	2.77e-31
2239	yaiH	5	192.383	7	67.7671	5	0.453148	7.21e-15
2241		11	517.202	18	1047.9	9	-0.30666	1.04e-41
2242		12	587.217	8	339.147	7	0.23841	3.2e-16
2243		3	195.523	4	77.5569	2	0.401578	6.91e-13
2244		6	195.942	6	80.9815	5	0.383741	3.64e-12
2245	tauA	3	5.9186	2	0.518891	2	1.05714	0.125
2246		6	165.797	9	187.89	5	-0.0543279	0.264336
2247		5	161.972	4	53.3593	3	0.482229	4.94e-14
2248	eat	11	289.726	14	2107.22	8	-0.861721	0
2249		6	115.384	6	88.8168	4	0.113651	0.079803
2250		4	71.1184	3	47.0288	3	0.179618	0.0337882
2251		5	62.4403	6	196.262	4	-0.497371	2.23e-17
2252		6	245.822	7	266.018	5	-0.0342907	0.401105
2253	livM	11	339.435	6	100.405	5	0.528999	1.82e-31
2254		2	176.549	2	69.3411	2	0.405876	4.05e-12
2255	livF	6	198.796	6	126.246	4	0.197191	6.09e-05
2257		1	12.7317	3	72.7312	1	-0.756836	2.72e-11
2259		4	132.131	3	94.3862	3	0.146097	0.0136694
2260		5	135.766	2	19.5276	2	0.842143	2.15e-22
2261		8	169.394	3	21.7934	2	0.890572	2.82e-29
2262		2	28.6415	4	74.0284	2	-0.412403	1.07e-05
2263		18	921.399	19	584.444	15	0.197705	3.4e-18
2264		17	880.463	16	224.109	13	0.594252	2.53e-92
2265		5	169.736	5	258.978	4	-0.183489	2.02e-05
2266		3	152.856	3	325.085	2	-0.327715	2.63e-15
2267		3	39.2036	2	22.4853	2	0.241428	0.039617
2268	phnC	1	33.4753	1	6.91854	1	0.68471	4.23e-05
2269	phnD	4	21.7523	7	288.866	4	-1.12319	1.49e-60
2270	phnE	2	107.372	4	38.7438	2	0.442689	1.63e-08
2271	phnE	6	276.728	6	202.281	5	0.136098	0.000705749
2272		2	1.92212	1	2.54256	1	-0.121492	1
2273		1	2.8356	1	1.14156	1	0.395146	0.625
2275		1	10.8095	1	14.0446	1	-0.113704	0.690038
2276		1	0.932513	4	5.41376	1	-0.763844	0.21875
2277		1	7.66944	1	1.14156	1	0.827265	0.0390625
2278		11	160.963	10	144.407	7	0.0471372	0.359606
2279		1	67.1028	2	36.945	1	0.259185	0.00423255
2280	proB	2	33.894	3	24.5954	2	0.139268	0.297595
2281	proA	3	24.8733	3	47.3747	3	-0.279812	0.0127746
2286		3	105.831	2	37.6542	2	0.448798	1.27e-08
2288		12	409.792	5	105.767	4	0.588212	3.47e-43
2291		1	0.323525	1	0.691854	1	-0.330107	1
2292		25	411.752	29	639.775	20	-0.191392	2.13e-12
2293	acoA	7	421.819	6	163.139	6	0.412568	1.96e-27
2294	acoB	10	430.631	9	205.948	6	0.320348	2.97e-19
2295		11	318.52	10	161.583	9	0.294742	7.15e-13
2296	lpdA	8	380.18	6	188.772	5	0.30405	8.9e-16
2297		5	112.777	3	132.992	2	-0.0716042	0.225671
2298		2	6.08988	3	49.0179	2	-0.905746	1.82e-09
2300		11	323.924	13	269.737	10	0.0795037	0.0295735
2301		11	372.377	8	113.862	7	0.514604	5.81e-33
2302		6	220.358	6	90.6329	6	0.385844	1.77e-13
2303		6	205.762	5	97.6898	3	0.323515	5.59e-10
2304		3	85.7721	1	20.1503	1	0.629066	6.19e-11
2305		2	0.247401	3	0.311334	2	-0.0998251	1
2306		4	255.375	2	36.0975	2	0.849702	8.23e-42
2308		8	175.084	8	178.083	6	-0.0073767	0.915246
2309		3	16.671	3	29.3519	2	-0.245674	0.103805
2310		5	119.133	5	371.457	3	-0.493875	3.58e-31
2311	gabT	5	143.055	3	147.054	2	-0.0119725	0.860202
2312	gabP	13	438.585	12	381.437	9	0.0606319	0.046467
2315		5	363.109	3	162.361	3	0.349556	9.68e-19
2317		2	48.1481	3	9.46111	2	0.706637	1.52e-07
2318		4	2344.26	2	518.943	2	0.654887	2.37e-275
2319		7	186.712	6	51.595	4	0.558564	4.57e-19
2320		3	34.8455	3	32.6209	3	0.0286507	0.903597
2322	nqrF	13	387.088	13	395.55	11	-0.00939222	0.774979
2323	nqrE	5	66.2845	4	211.638	4	-0.504182	4.95e-19
2324	nqrD	1	21.8665	1	2.52527	1	0.937471	0.000156522
2325	nqrC	5	75.1339	7	51.4567	5	0.164394	0.0400358
2326	nqrB	10	259.638	7	101.391	6	0.408368	2.75e-17
2327	nqrA	1	0.247401	1	0.57078	1	-0.363067	1
2328		5	28.3179	6	85.7034	5	-0.480937	4.84e-08
2329		7	192.174	7	163.381	5	0.0704914	0.137145
2331		15	503.995	13	537.259	12	-0.0277582	0.321295
2332		7	452.231	5	94.4381	5	0.680213	4.03e-57
2333		2	48.1291	4	115.298	2	-0.379412	1.59e-07
2334		2	154.987	2	41.9437	2	0.56763	2.02e-16
2337		9	406.385	8	118.03	6	0.536944	5.19e-38
2338	rnhA	1	0.0951543	1	0.103778	1	-0.0376772	1
2339	gloB	7	230.274	4	29.9746	4	0.885491	2.31e-39
2340		8	282.228	9	169.816	7	0.220622	1.55e-07
2341		2	0.247401	2	0.518891	1	-0.321674	1
2342		3	54.3141	3	31.0816	2	0.24241	0.0165088
2343		4	81.4712	6	220.062	4	-0.43154	5.36e-16
2344		2	11.9324	2	38.7611	2	-0.51167	0.000198039
2352	yaeD	7	34.5791	8	49.26	7	-0.153681	0.155656
2353	metN	10	267.117	8	52.9096	7	0.703168	1.69e-35
2354		5	133.578	5	58.9979	3	0.354898	6.92e-08
2355	metQ	4	43.4855	1	1.02049	1	1.62954	5.12e-12
2356		4	78.1217	4	36.7029	3	0.328072	0.000165524
2357	yaeB	1	27.1571	2	2.76742	1	0.991808	8.43e-06
2359		6	429.679	4	131.435	4	0.514433	3.92e-38
2360		7	676.319	4	271.795	4	0.39591	2.35e-40
2361		3	84.0023	3	153.972	2	-0.263151	6.69e-06
2362		4	369.884	3	147.157	3	0.400283	3.31e-23
2363	yaeO	1	13.0742	1	29.473	1	-0.353009	0.0195205
2365		4	153.769	5	110.939	4	0.141786	0.00974726
2366		15	520.266	11	165.924	11	0.496316	2.34e-43
2375	yaeT	2	0.380617	1	0.207556	1	0.263353	1
2384	map	4	7.38398	3	33.6241	3	-0.658361	2.53e-05
2385	glnD	5	6.90821	8	8.99411	3	-0.114593	0.803619
2387		4	69.7101	3	28.5563	2	0.387594	4.61e-05
2388	cdaR	3	28.1847	4	46.3196	3	-0.215752	0.047393
2389	htrA	2	22.4564	3	51.9583	2	-0.364314	0.000642807
2390	dgt	11	319.205	10	300.196	8	0.0266651	0.469413
2392	yadT	1	1.84599	1	1.86801	1	-0.00514802	1
2393		2	4.6245	3	50.5573	2	-1.03872	1.17e-10
2395	clcA	8	348.36	7	150.963	5	0.363159	5.99e-19
2397		7	198.682	5	163.243	5	0.0853245	0.0656845
2398		2	139.591	2	5.91535	1	1.37288	2.84e-34
2399		5	147.851	5	116.145	4	0.104823	0.0561958
2400		17	616.448	19	398.318	16	0.189667	7.89e-12
2401		3	196.989	1	37.6023	1	0.719227	4.55e-27
2402	mrcB	5	4.6245	7	19.6314	3	-0.627886	0.00407731
2403		3	191.203	3	211.31	2	-0.0434242	0.343326
2404		2	29.0601	2	69.2373	2	-0.377043	6.57e-05
2405	pulA	29	2678.08	13	404.631	12	0.820765	0
2407	gspC	3	98.1612	5	52.0793	3	0.275275	0.000215077
2408	gspD	18	539.639	13	445.312	11	0.0834392	0.00272548
2409	gspE	4	3.6349	3	33.8144	3	-0.968609	6.04e-07
2410	gspF	4	100.159	3	29.473	2	0.531268	2.47e-10
2411	gspG	1	1.82696	1	0.605372	1	0.479707	1
2415		3	241.559	8	745.248	3	-0.489278	3.76e-60
2416	gspL	2	9.43931	1	6.58991	1	0.156061	0.803619
2418		2	67.7118	3	35.9937	2	0.274438	0.00220943
2419	outO	2	28.337	2	42.2204	2	-0.173169	0.119609
2420	hrpB	3	5.38574	3	28.7984	2	-0.728124	3.86e-05
2421		1	35.0549	2	35.1462	1	-0.00113007	1
2422	sfsA	3	82.2514	3	39.7297	2	0.316028	0.000179846
2424	gluQ	10	323.791	9	141.865	7	0.358391	1.98e-17
2425	pcnB	1	0.0761235	1	0.0691854	1	0.041504	1
2427	panB	2	106.459	2	83.1955	2	0.107081	0.109296
2428	panC	5	175.807	4	69.6697	3	0.401993	1.04e-11
2429	panD	1	111.521	1	17.0888	1	0.814645	2.45e-18
2430		15	795.547	11	424.764	10	0.272518	1.38e-26
2431		4	36.6725	5	73.0425	3	-0.299235	0.000768985
2432		3	11.8562	4	55.3137	3	-0.668886	1.03e-07
2434	yadF	10	363.109	11	1260.4	7	-0.540472	7.7e-116
2435	hpt	1	5.08124	1	1.4183	1	0.554201	0.21875
2436		2	92.7184	3	228.865	2	-0.392414	2.19e-14
2437		18	464.448	18	495.298	12	-0.0279295	0.332672
2438		7	181.003	6	155.667	5	0.0654877	0.191012
2439		1	20.8769	1	3.64953	1	0.757428	0.000910521
2440		3	18.8025	4	31.7215	2	-0.227138	0.0919145
2441		4	63.1064	1	3.07875	1	1.3117	1.3e-15
2442	speE	5	127.83	5	130.172	4	-0.00788486	0.950374
2443	speD	9	212.061	23	4367.23	7	-1.31374	0
2444		3	213.583	4	58.8249	3	0.560006	8.11e-22
2447		9	176.664	8	123.185	7	0.15659	0.00216114
2448		2	148.193	2	500.747	1	-0.528789	9.65e-46
2454		2	21.6571	2	13.249	2	0.213417	0.175465
2455		18	830.355	16	799.68	12	0.0163477	0.472585
2456	gph	11	231.225	10	174.226	8	0.122921	0.00532725
2457		13	415.177	11	244.916	10	0.229216	3.73e-11
2458		14	620.616	10	398.716	9	0.19216	3.74e-12
2459	ampD	2	22.8941	2	23.0387	2	-0.00273459	1
2460	nadC	2	2.93075	2	3.21712	2	-0.0404882	1
2463		10	204.772	5	77.4358	4	0.422329	1.38e-14
2464	guaC	6	150.211	3	70.1886	3	0.330434	7.28e-08
2466		3	3.61587	2	65.2592	1	-1.25643	3.11e-15
2467		3	62.897	1	2.75012	1	1.35928	1.3e-15
2468	mutT	3	45.7883	2	39.5914	2	0.0631538	0.590036
2469	secA	3	0.380617	1	0.207556	1	0.263353	1
2473	ftsA	3	0.780266	3	0.363223	3	0.332069	1
2480	murD	2	0.323525	1	0.207556	1	0.192772	1
2484	ftsI	2	0.190309	1	0.0691854	1	0.439444	1
2489	ilvN	7	262.969	7	111.198	5	0.373806	2.39e-15
2490	ilvB	16	411.714	12	248.514	12	0.219245	2.41e-10
2493	leuA	6	366.268	8	752.789	5	-0.312874	2.09e-31
2494	leuB	3	12.0465	4	2.11016	3	0.756548	0.0129395
2495	leuC	3	0.970574	3	0.588076	2	0.217595	1
2497		9	441.764	6	239.641	5	0.265629	8.96e-15
2498	ydiB	5	106.021	6	90.6329	5	0.0681059	0.318544
2499		21	905.032	7	258.857	6	0.543604	2.85e-84
2500	aroD	2	64.1531	2	53.0998	2	0.0821244	0.35528
2501		3	0.837358	1	0.397816	1	0.323229	1
2502		7	138.659	4	46.4061	4	0.475372	4.7e-12
2503		13	368.723	13	343.765	10	0.0304386	0.368766
2504		1	30.202	1	16.1202	1	0.272665	0.054076
2505		10	216.914	5	86.1532	3	0.401016	3.22e-14
2506	thiB	12	547.975	12	583.683	9	-0.0274163	0.298213
2507	thiP	13	459.615	10	179.553	9	0.4082	3.45e-29
2508	yabI	5	193.848	4	34.3852	3	0.751091	2.1e-28
2509	thiQ	2	5.44283	2	17.8671	2	-0.51623	0.010622
2510	araC	1	4.16776	1	10.4989	1	-0.401241	0.179565
2512	araB	4	71.6893	2	50.9724	2	0.148119	0.0709017
2513		8	318.691	7	192.284	7	0.219427	2.12e-08
2514	araD	6	219.559	5	109.521	4	0.302056	1.4e-09
2515		12	116.754	9	96.7731	9	0.0815185	0.193889
2516		9	39.1465	7	117.044	7	-0.475658	2.99e-10
2518	citX	1	28.8127	3	4.94676	1	0.765264	3.86e-05
2519	cimH	11	527.117	12	361.113	9	0.164264	2.81e-08
2520		21	824.912	15	539.214	12	0.184647	9.57e-15
2521	dpiA	9	1045.44	24	18448.7	9	-1.24666	0
2522		3	43.9803	3	49.4676	3	-0.0510621	0.678532
2525	pdxA	5	69.6149	4	45.8699	4	0.181174	0.032272
2526	ksgA	1	0.0761235	1	0.138371	1	-0.259526	1
2527	apaG	1	0.285463	1	0.138371	1	0.314505	1
2528	apaH	4	12.1798	5	11.5713	4	0.0222579	1
2530		6	295.017	4	155.321	4	0.278615	3.97e-11
2531	ywrO	3	45.027	2	27.3109	1	0.217137	0.0443709
2533	carB	9	84.5351	18	2116.64	9	-1.39861	0
2534	carA	5	10.9998	3	16.985	3	-0.18868	0.344928
2537	citG	4	148.46	2	41.3037	2	0.55562	2.09e-15
2538	citF	4	173.676	5	126.073	4	0.139117	0.00656016
2539	citE	8	159.688	7	127.18	6	0.0988532	0.0587161
2541	citC	6	512.787	5	102.273	4	0.700174	7.76e-67
2542	citS	8	219.788	5	55.4867	5	0.597814	1.52e-24
2544	oadA	1	16.4807	2	46.3715	1	-0.449275	0.000176327
2545	oadB	3	38.7088	4	29.1098	3	0.123771	0.27499
2546		6	187.93	8	94.9224	4	0.296627	3.44e-08
2547	dpiA	10	83.4504	12	221.705	8	-0.424347	8.59e-16
2549		4	218.627	5	109.711	3	0.299454	1.87e-09
2550		3	176.074	3	29.9746	2	0.768941	2.49e-26
2553	lspA	1	0.0951543	1	0.0864818	1	0.041504	1
2557	nhaR	15	266.756	9	220.684	9	0.0823424	0.0415347
2558	nhaA	3	1.12282	3	9.4957	1	-0.927216	0.0214844
2559	dnaJ	1	1.57956	2	0.484298	1	0.513424	0.5
2561		5	97.0574	2	24.6646	2	0.594955	3.32e-11
2562		9	1395.06	4	192.508	4	0.860142	9.4e-225
2563		5	324.724	7	393.907	4	-0.0838799	0.0111624
2564		7	92.1284	8	52.0966	7	0.247584	0.00108129
2565	mog	1	55.7034	1	2.90579	1	1.28262	1.19e-13
2566	tal	4	65.352	4	37.9828	3	0.235672	0.0100633
2567	agcS	20	1250.16	11	494.797	11	0.402538	3.26e-75
2568	yaaA	5	111.083	4	68.5801	4	0.209451	0.00215511
2569		3	29.1172	3	25.0105	2	0.0660271	0.683489
2570	thrC	2	10.9047	2	3.73601	2	0.465205	0.118469
2571	thrB	4	60.8417	4	27.3455	4	0.347315	0.000374022
2572	thrA	11	322.307	8	55.5905	6	0.763269	1.65e-46
2574		7	321.983	6	264.375	4	0.0856133	0.0184642
2576		17	599.111	14	318.789	13	0.274004	1.68e-20
2577		9	396.432	8	499.968	8	-0.100774	0.000572171
2579		3	93.0039	1	1.47019	1	1.80113	9.59e-27	CreA family protein	Not Characterized	N/A	N/A
2580	ytjC	1	83.9261	1	134.029	1	-0.203303	0.000863365
2581		9	315.094	6	181.421	6	0.239752	1.88e-09
2584	slt	18	549.916	16	433.083	12	0.103725	0.000212373
2585	ccmA	4	199.12	4	57.0088	3	0.543173	1.29e-19
2586		8	292.219	10	286.722	5	0.00824789	0.867991
2587	radA	3	18.7644	3	31.7561	2	-0.228492	0.0919145
2588	serB	3	0.43771	1	5.82887	1	-1.1244	0.03125
2589		6	135.728	6	75.9829	5	0.251954	4.55e-05
2590	lplA	3	56.9404	5	102.619	3	-0.255809	0.000343858
2591	deoD	6	232.234	3	33.7452	3	0.837713	2.06e-37
2592	deoB	8	94.0506	6	39.453	5	0.377281	2.06e-06
2593	deoA	9	132.569	9	386.055	8	-0.464207	1.34e-29
2595		7	316.845	9	198.995	7	0.202006	2.31e-07
2596		2	0.589957	1	0.467002	1	0.101502	1
2597		9	142.941	8	204.426	7	-0.155379	0.00124529
2599		4	99.9692	5	87.1563	3	0.059567	0.380251
2600	prfC	7	44.5703	10	20.3232	6	0.341053	0.00262638
2602	rimI	4	88.6268	2	126.679	2	-0.155138	0.0116435
2604		4	146.462	4	191.644	4	-0.116771	0.0142576
2608		3	64.5337	3	84.2679	4	-0.115875	0.140055
2609		6	116.754	2	56.5591	2	0.314771	6.32e-06
2610		15	380.941	14	327.455	10	0.0657065	0.0463098
2611	fhuF	5	125.09	7	112.824	4	0.0448203	0.475908
2612		4	55.3608	4	86.378	3	-0.193201	0.0112569
2613		4	134.51	1	30.6664	1	0.642092	1.12e-16
2614	bglJ	3	20.2869	2	22.8485	1	-0.0516416	0.760792
2615		4	276.48	4	189.188	3	0.164772	6.36e-05
2616		9	303.238	10	218.747	6	0.141841	0.000272691
2617	pobA	8	198.53	5	124.482	3	0.20272	3.55e-05
2619		2	84.1926	2	63.9619	2	0.119352	0.118039
2620		2	1.00864	1	35.2673	1	-1.54364	1.08e-09	hypothetical protein	Not Characterized	N/A	N/A
2624		24	681.134	19	746.528	15	-0.0398137	0.0853817
2625		6	443.248	5	100.077	4	0.646314	1.72e-52
2626		6	170.517	4	133.96	4	0.104791	0.0390944
2627		7	173.029	6	199.583	5	-0.0620047	0.17815
2628		6	265.443	3	73.3711	3	0.558445	1.01e-26
2629		2	95.5921	3	66.9888	2	0.15442	0.027989
2631		1	52.7345	2	16.3797	1	0.507791	9.1e-06
2632		20	457.007	24	419.834	16	0.0368451	0.224104
2633	uxaB	15	689.85	13	470.219	10	0.166455	1.13e-10
2634		3	89.2167	3	137.298	3	-0.187219	0.0017088
2635		9	213.945	8	127.024	7	0.226415	2.85e-06
2636		11	159.574	11	243.827	6	-0.18412	3.42e-05
2637		3	85.9244	4	67.352	3	0.105766	0.145366
2638		8	389.448	8	207.833	6	0.272735	1.14e-13
2639		4	58.0442	4	69.5659	4	-0.0786382	0.330936
2640		3	91.0627	2	14.5808	2	0.795558	1.9e-14
2641	dgoK	4	381.607	4	125.174	3	0.484103	2.75e-31
2642		6	332.507	7	233.795	6	0.152966	3.7e-05
2643		3	44.0945	3	67.525	3	-0.18508	0.0293022
2644	dan	8	206.199	9	144.528	6	0.154334	0.00132885
2645		5	95.0782	6	290.596	4	-0.485209	3.11e-24
2646	dpkA	6	77.7982	6	33.3128	5	0.368359	2.33e-05
2647		1	0.22837	1	4.80839	1	-1.32336	0.0625
2649	hpaR	3	64.115	3	38.1385	3	0.225596	0.0129205
2651		9	253.872	7	208.836	7	0.0848087	0.0407537
2652	hpaE	4	1.71278	2	6.69369	2	-0.591964	0.179688
2653	hpaD	10	297.072	10	239.468	8	0.0936139	0.0137408
2654	hpcD	1	17.4513	1	6.98773	1	0.397492	0.0639147
2655	hpaH	3	134.986	3	92.1723	2	0.165688	0.00519557
2656	hpaI	3	74.5249	2	59.0671	2	0.100956	0.194857
2657	hpaX	9	252.178	6	155.339	5	0.210428	1.75e-06
2659	hpaB	5	183.096	9	200.949	4	-0.0404072	0.385679
2660	hpaC	3	189.376	1	37.3601	1	0.704917	9.33e-26
2661		4	60.6514	5	57.839	3	0.0206198	0.85463
2663		14	485.002	14	361.165	11	0.128037	2.28e-05
2664		3	121.379	4	64.3424	3	0.275646	3.36e-05
2665		3	33.1708	2	8.47521	1	0.592605	0.000112221
2666		4	32.3334	2	5.77698	2	0.747951	2.43e-05
2667		5	140.01	6	95.7872	5	0.164852	0.00501768
2668		21	768.486	11	266.537	9	0.459878	9.98e-57
[truncated: 1,882 more rows]
