# Supplementary material for: The Klebsiella pneumoniae citrate synthase gene, gltA, influences site specific fitness during infection
Source: PLoS Pathog. 2019 Aug 26;15(8):e1008010. doi: 10.1371/journal.ppat.1008010 (PMC6730947; doi:10.1371/journal.ppat.1008010)
Supplement: S2 Data — (XLSX) [file ppat.1008010.s011.xlsx]

## Sheet: BioLog Data
S2 Data - Summary of BioLog Phenotype MicroArray data
Chemical	KEGG ID	Mechanism of action	Mean KPPR1 OD595	Mean KPPR1ΔgltA OD595	P value
Dihydroxyacetone	C00184	C-Source, alcohol	1.065	0.06533	0.000538402
3-Hydroxy-2-butanone	C00466	C-Source, alcohol	0.02667	0	0.0217946
1,2-Propanediol	C00583	C-Source, alcohol	0.03	0.00833	0.30677
2,3-Butanediol	C03044	C-Source, alcohol	0	0.01367	0.373772
Glucuronamide	D01791	C-Source, amide	0.07167	0.011	0.258677
L-Alaninamide		C-Source, amide	0.05033	0.027	0.341536
Acetamide	C06244	C-Source, amide	0.003	0.009	0.561499
DL-Octopamine	C04227	C-Source, amine	1.216	0.04233	5.56203e-05
Putrescine	C00134	C-Source, amine	1.211	0.059	8.20666e-05
Tyramine	C00483	C-Source, amine	1.273	0.2663	0.0089145
sec-Butylamine		C-Source, amine	0.001	0.01533	0.186726
b-Phenylethylamine	C05332	C-Source, amine	0.00033	0.02033	0.224562
Gly-Asp	C02871	C-Source, amino acid	1.171	0.1247	1.54361e-05
Gly-Pro		C-Source, amino acid	1.162	0.229	4.69104e-05
L-Serine	C00065	C-Source, amino acid	1.089	0.1383	0.000152351
L-Threonine	C00188	C-Source, amino acid	0.712	0.028	0.000236268
L-Aspartic acid	C00049	C-Source, amino acid	1.174	0.05967	0.000720643
D-Serine	C00740	C-Source, amino acid	1.381	0.454	0.00076529
L-Asparagine	C00152	C-Source, amino acid	1.15	0.07833	0.000946292
D-Alanine	C00133	C-Source, amino acid	1.081	0.06967	0.00102483
L-Arginine	C00062	C-Source, amino acid	0.6567	1.266	0.0059904
Gly-Glu		C-Source, amino acid	0.946	0.4947	0.00610248
L-Alanine	C00041	C-Source, amino acid	0.978	0.1477	0.00766365
Ala-Gly		C-Source, amino acid	0.9623	0.1303	0.0111107
L-Ornithine	C00077	C-Source, amino acid	0.4757	0.15	0.0377074
L-Phenylalanine	C00079	C-Source, amino acid	0.1847	0.00533	0.0405307
L-Glutamine	C00064	C-Source, amino acid	1.323	1.624	0.0457751
L-Proline	C00148	C-Source, amino acid	1.288	1.046	0.159096
L-Methionine	C00073	C-Source, amino acid	0	0.00433	0.171662
N-Acetyl-L-Glutamic acid	C00624	C-Source, amino acid	0	0.03533	0.238086
L-Isoleucine	C00407	C-Source, amino acid	0	0.03433	0.246952
L-Pyroglutamic acid	C02238	C-Source, amino acid	0.00467	0.014	0.273437
L-Leucine	C00123	C-Source, amino acid	0.00367	0.01133	0.321468
L-Histidine	C00135	C-Source, amino acid	1.11	1.339	0.336317
L-Homoserine	C00263	C-Source, amino acid	0	0.05067	0.361028
D-Aspartic acid	C00402	C-Source, amino acid	0.03533	0.007	0.361212
L-Valine	C00183	C-Source, amino acid	0	0.013	0.373965
D-Threonine	C00820	C-Source, amino acid	0.019	0.00567	0.526339
Glycine	C00037	C-Source, amino acid	0.06233	0.03733	0.564543
L-Glutamic acid	C00025	C-Source, amino acid	1.138	1.048	0.699915
L-Lysine	C00047	C-Source, amino acid	0.02167	0.02467	0.877375
Hydroxy-L-Proline	C01015	C-Source, amino acid	0.06267	0.06533	0.95578
D-Glucose-1-Phosphate	C00103	C-Source, carbohydrate	1.538	0.153	4.98613e-06
D-Ribose	C00121	C-Source, carbohydrate	1.312	0.152	1.44936e-05
Stachyose	C01613	C-Source, carbohydrate	1.782	0.217	3.00841e-05
N-Acetyl-D-Glucosamine	C00140	C-Source, carbohydrate	1.966	0.1697	3.23024e-05
D-Mannose	C00159	C-Source, carbohydrate	1.821	0.163	4.14489e-05
D-Mannitol	C00392	C-Source, carbohydrate	1.864	0.2337	4.2198e-05
D-Melibiose	C05402	C-Source, carbohydrate	1.787	0.2197	4.43961e-05
Salicin	C01451	C-Source, carbohydrate	1.762	0.2313	4.85456e-05
Sucrose	C00089	C-Source, carbohydrate	1.796	0.1653	6.12767e-05
a-D-Glucose	C00031	C-Source, carbohydrate	1.813	0.1633	8.76823e-05
Gentiobiose	C08240	C-Source, carbohydrate	1.765	0.2107	0.00012698
D-Xylose	C00181	C-Source, carbohydrate	1.465	0.1513	0.000147126
Uridine	C00299	C-Source, carbohydrate	1.868	0.194	0.000163642
Maltose	C00208	C-Source, carbohydrate	1.591	0.2303	0.000207925
L-Sorbose	C00247	C-Source, carbohydrate	1.764	0.146	0.000223123
D-Cellobiose	C00185	C-Source, carbohydrate	1.778	0.284	0.000224612
Thymidine	C00214	C-Source, carbohydrate	1.668	0.1787	0.000229496
L-Arabinose	C00259	C-Source, carbohydrate	1.712	0.138	0.000233307
Adenosine	C00212	C-Source, carbohydrate	1.486	0.108	0.000340994
L-Fucose	C01019	C-Source, carbohydrate	1.032	0.138	0.000380001
D-Trehalose	C01083	C-Source, carbohydrate	1.792	0.1637	0.000386945
Arbutin	C06186	C-Source, carbohydrate	1.635	0.2043	0.000441132
D-Raffinose	C00492	C-Source, carbohydrate	1.954	0.2637	0.000503068
Lactulose	C07064	C-Source, carbohydrate	1.222	0.01667	0.000527165
D-Sorbitol	C00794	C-Source, carbohydrate	1.558	0.4537	0.000553835
L-Rhamnose	C00507	C-Source, carbohydrate	1.313	0.3663	0.000604324
D-Fructose	C00095	C-Source, carbohydrate	1.978	0.1797	0.000654858
b-Methyl D-Galactoside	C03619	C-Source, carbohydrate	1.444	0.2687	0.000671536
D-Glucose-6-Phosphate	C00092	C-Source, carbohydrate	1.671	0.9457	0.000813693
b-Methyl D-Glucoside		C-Source, carbohydrate	1.956	0.18	0.00105959
Maltotriose	C01835	C-Source, carbohydrate	1.906	0.241	0.00116413
Glycerol	C00116	C-Source, carbohydrate	0.941	0.3527	0.00145525
Maltitol	G00275	C-Source, carbohydrate	1.26	0.05467	0.00152962
Melibionic acid		C-Source, carbohydrate	1.152	0.1747	0.00156161
m-Inositol	C00137	C-Source, carbohydrate	1.147	0.381	0.00167439
D-Psicose	C06468	C-Source, carbohydrate	0.331	0.1063	0.00182252
D-Lactitol		C-Source, carbohydrate	0.9383	0.065	0.00195462
L-Lyxose	C01508	C-Source, carbohydrate	0.3843	0	0.00204317
a-Methyl D-Galactoside		C-Source, carbohydrate	1.451	0.434	0.00237104
D-Galactose	C00124	C-Source, carbohydrate	1.638	0.1797	0.00269035
N-Acetyl-D-Mannosamine	C00645	C-Source, carbohydrate	0.999	0.034	0.00282221
2`-Deoxyadenosine	C00559	C-Source, carbohydrate	1.597	0.279	0.00340162
Inosine	C00294	C-Source, carbohydrate	1.298	0.08233	0.00376944
D-Arabitol	C01904	C-Source, carbohydrate	1.389	0.5263	0.00509372
D-Glucosamine	C00329	C-Source, carbohydrate	1.682	0.2113	0.00517151
DL-a-Glycerol Phosphate	C00093	C-Source, carbohydrate	1.278	0.4797	0.00536579
D-Fructose-6-Phosphate	C00085	C-Source, carbohydrate	1.673	0.8657	0.0096893
Palatinose	C01742	C-Source, carbohydrate	1.091	0.1533	0.0103293
a-D-Lactose	C00243	C-Source, carbohydrate	1.153	0.181	0.0142334
Adonitol	C00474	C-Source, carbohydrate	1.219	0.6503	0.0232291
a-Methyl D-Glucoside		C-Source, carbohydrate	0.403	0.055	0.193923
3-O-Methyl-D-Glucose		C-Source, carbohydrate	0.005	0.048	0.253938
Sedoheptulosan		C-Source, carbohydrate	0	0.05667	0.264232
L-Glucose		C-Source, carbohydrate	0.00167	0.03933	0.267997
D-Arabinose	C00216	C-Source, carbohydrate	0	0.04067	0.268975
b-Methyl D-Xyloside		C-Source, carbohydrate	0	0.04233	0.297115
b-D-Allose	C01487	C-Source, carbohydrate	0	0.03233	0.297563
D-Melezitose	C08243	C-Source, carbohydrate	0.127	0.072	0.312508
D-Tagatose	C00795	C-Source, carbohydrate	0.00167	0.04467	0.312727
Xylitol	C00379	C-Source, carbohydrate	0.00067	0.05033	0.317567
N-Acetyl-D-Glucosaminitol		C-Source, carbohydrate	0	0.06067	0.322674
L-Arabitol	C00532	C-Source, carbohydrate	0	0.04067	0.330357
i-Erythritol	C00503	C-Source, carbohydrate	0	0.043	0.358781
Dulcitol	C01697	C-Source, carbohydrate	0	0.001	0.373392
2-Deoxy-D-Ribose	C01801	C-Source, carbohydrate	0	0.031	0.373872
Amygdalin	C08325	C-Source, carbohydrate	0.01267	0.046	0.397119
D-Fucose	C01018	C-Source, carbohydrate	0.01633	0.04733	0.506046
Turanose	G03588	C-Source, carbohydrate	0.1167	0.09	0.595668
a-Methyl D-Mannoside		C-Source, carbohydrate	0.05233	0.06167	0.855677
N-Acetyl-D-Galactosamine	C01132	C-Source, carbohydrate	0.01833	0.01667	0.934478
D-Saccharic acid	C00818	C-Source, carboxylic acid	1.232	0.033	3.85801e-05
b-Hydroxybutyric acid	C01089	C-Source, carboxylic acid	1.053	0.05033	4.46345e-05
g-Amino-n-Butyric acid	C00334	C-Source, carboxylic acid	1.278	0.142	8.71282e-05
DL-Carnitine	C00487	C-Source, carboxylic acid	0.5703	0.033	0.000178479
D-Galacturonic acid	C00333	C-Source, carboxylic acid	1.533	0.1093	0.00021684
Acetic acid	C00033	C-Source, carboxylic acid	0.883	0.00533	0.000295142
Mucic acid	C01807	C-Source, carboxylic acid	1.674	0.026	0.000329737
Fumaric acid	C00122	C-Source, carboxylic acid	1.333	0.03267	0.000371064
Succinic acid	C00042	C-Source, carboxylic acid	1.043	0.076	0.000439673
L-Malic acid	C00149	C-Source, carboxylic acid	1.076	0.4477	0.000485137
Malonic acid	C00383	C-Source, carboxylic acid	1.019	0.05667	0.000697059
D-Glucuronic acid	C00191	C-Source, carboxylic acid	1.428	0.08	0.000718438
m-Hydroxyphenyl Acetic acid	C05593	C-Source, carboxylic acid	1.033	0.079	0.000856811
L-Tartaric acid	C00898	C-Source, carboxylic acid	1.099	0.1027	0.00134114
L-Galactonic acid-g-Lactone	C01115	C-Source, carboxylic acid	1.336	0.3503	0.00162464
D-Malic acid	C00497	C-Source, carboxylic acid	0.5637	0.01433	0.00166321
Bromosuccinic acid		C-Source, carboxylic acid	1.025	0.1647	0.00166929
D-Gluconic acid	C00257	C-Source, carboxylic acid	1.671	0.731	0.0027241
m-Tartaric acid	C00552	C-Source, carboxylic acid	0.1127	0.009	0.00361516
Citric acid	C00158	C-Source, carboxylic acid	1.332	0.7923	0.00560198
DL-Malic acid	C00711	C-Source, carboxylic acid	1.14	0.4983	0.00618877
Quinic acid	C00296	C-Source, carboxylic acid	0.9263	0.166	0.00620287
Pyruvic acid	C00022	C-Source, carboxylic acid	1.525	0.5193	0.0161353
p-Hydroxyphenyl Acetic acid	C00642	C-Source, carboxylic acid	0.887	0.09567	0.0169195
4-Hydroxybenzoic acid	C00156	C-Source, carboxylic acid	0.4617	0.05733	0.0211309
L-Lactic acid	C00186	C-Source, carboxylic acid	1.292	0.2597	0.025446
d-Amino-n-Valeric acid	C00431	C-Source, carboxylic acid	0.08667	0.01833	0.0688663
Acetoacetic acid	C00164	C-Source, carboxylic acid	0.1197	0.00633	0.0688988
Capric acid	C01571	C-Source, carboxylic acid	0.04867	0.1243	0.0903242
D-Galactonic acid-g-Lactone	C03383	C-Source, carboxylic acid	0.305	0.012	0.124452
Citramalic acid	C00815	C-Source, carboxylic acid	0	0.055	0.143326
Mono-methyl Succinate		C-Source, carboxylic acid	0.07567	0.016	0.143911
Formic acid	C00058	C-Source, carboxylic acid	0.51	0.1833	0.175659
a-Ketovaleric acid	C00567	C-Source, carboxylic acid	0	0.05767	0.195721
D-Glucosaminic acid	C03752	C-Source, carboxylic acid	0.05	0.00467	0.219203
Itaconic acid	C00490	C-Source, carboxylic acid	0	0.01733	0.230112
N-Acetyl-Neuraminic acid	C00270	C-Source, carboxylic acid	0	0.038	0.239421
a-Ketoglutaric acid	C00026	C-Source, carboxylic acid	0.06833	0.016	0.239768
Propionic acid	C00163	C-Source, carboxylic acid	0.03767	0.00067	0.273031
Citraconic acid	C02226	C-Source, carboxylic acid	0	0.03433	0.277544
Sebacic acid	C08277	C-Source, carboxylic acid	0	0.03	0.297398
Succinamic acid		C-Source, carboxylic acid	0.01667	0.06267	0.299402
Oxalic acid	C00209	C-Source, carboxylic acid	0.009	0.052	0.30573
D-Ribono-1,4-Lactone		C-Source, carboxylic acid	0.00133	0.03867	0.325498
a-Hydroxyglutaric acid-g-Lactone		C-Source, carboxylic acid	0.04033	0.01633	0.351626
g-Hydroxybutyric acid	C00989	C-Source, carboxylic acid	0	0.05767	0.354986
b-Methyl-D-Glucuronic acid	C08350	C-Source, carboxylic acid	0.005	0.051	0.36725
Glyoxylic acid	C00048	C-Source, carboxylic acid	0	0.00267	0.373476
2-Hydroxybenzoic acid	C00805	C-Source, carboxylic acid	0	0.025	0.373888
Sorbic acid	D05892	C-Source, carboxylic acid	0	0.042	0.373924
Caproic acid	C01585	C-Source, carboxylic acid	0	0.02233	0.373938
a-Hydroxybutyric acid	C05984	C-Source, carboxylic acid	0.1687	0.132	0.476766
Oxalomalic acid	C01990	C-Source, carboxylic acid	0.03167	0.05867	0.571761
Glycolic acid	C00160	C-Source, carboxylic acid	0.012	0.00667	0.634281
5-Keto-D-Gluconic acid	C01062	C-Source, carboxylic acid	0.009	0.01367	0.767861
a-Ketobutyric acid	C00109	C-Source, carboxylic acid	0.00333	0.00233	0.817863
D-Tartaric acid	C02107	C-Source, carboxylic acid	0.03867	0.04667	0.883488
Tricarballylic acid		C-Source, carboxylic acid	0.01133	0.00967	0.904431
Butyric acid	C00246	C-Source, carboxylic acid	0.00467	0.004	0.918438
D-Lactic acid Methyl Ester		C-Source, ester	1.079	0.1567	6.98476e-05
Methyl Pyruvate		C-Source, ester	1.346	0.2207	0.000579003
Tween 80	C11625	C-Source, fatty acid	0.04333	0.00133	0.0588606
Tween 20	C11624	C-Source, fatty acid	0.1027	0.00533	0.065633
Tween 40		C-Source, fatty acid	0.039	0.004	0.153845
Dextrin	C00721	C-Source, polymer	1.026	0.293	0.00615261
Mannan	C00464	C-Source, polymer	0.07633	0.01233	0.00774251
Pectin	C00714	C-Source, polymer	1.442	1.037	0.0404865
Laminarin	C00771	C-Source, polymer	0.2663	0.2017	0.057166
g-Cyclodextrin		C-Source, polymer	0.02967	0.009	0.157641
Chondroitin Sulfate C	C00635	C-Source, polymer	0	0.00567	0.17872
b-Cyclodextrin		C-Source, polymer	0	0.012	0.373806
Gelatin	C01498	C-Source, polymer	0.00133	0.01033	0.436467
Glycogen	C00182	C-Source, polymer	0.064	0.03867	0.441045
a-Cyclodextrin		C-Source, polymer	0.00267	0.00833	0.501712
Inulin	C03323	C-Source, polymer	0.06033	0.09	0.61787
D-Serine	C00740	N-Source, amino acid	1.169	0.03267	0.000109866
L-Lysine	C00047	N-Source, amino acid	0.3797	0.02	0.000187452
L-Alanine	C00041	N-Source, amino acid	0.901	0.007	0.00601611
D-Alanine	C00133	N-Source, amino acid	0.9023	0.03367	0.00634859
L-Arginine	C00062	N-Source, amino acid	1.47	0.629	0.0122096
L-Asparagine	C00152	N-Source, amino acid	1.297	0.00367	0.0193112
L-Aspartic acid	C00049	N-Source, amino acid	1.031	0.00367	0.0206118
L-Cysteine	C00097	N-Source, amino acid	1.552	0.00433	0.0228704
L-Ornithine	C00077	N-Source, amino acid	0.7467	0.04433	0.0261388
L-Threonine	C00188	N-Source, amino acid	0.174	0.00533	0.0261518
L-Tyrosine	C00082	N-Source, amino acid	0.734	0.021	0.0421236
L-Serine	C00065	N-Source, amino acid	0.855	0.01367	0.0496518
Glycine	C00037	N-Source, amino acid	0.7383	0.01367	0.0592818
L-Citrulline	C00327	N-Source, amino acid	0.07067	0.028	0.0646513
L-Proline	C00148	N-Source, amino acid	0.7007	0.2507	0.0972738
L-Phenylalanine	C00079	N-Source, amino acid	0.7727	0.02233	0.122683
D-Glutamic acid	C00217	N-Source, amino acid	1.07	0.718	0.129194
D-Aspartic acid	C00402	N-Source, amino acid	0.01067	0.03333	0.135196
D-Lysine	C00739	N-Source, amino acid	0.008	0.03267	0.165569
L-Tryptophan	C00078	N-Source, amino acid	0.6013	0.00233	0.177769
L-Methionine	C00073	N-Source, amino acid	0.4373	0.02033	0.1867
D-Asparagine	C01905	N-Source, amino acid	0.4243	0.02467	0.200668
L-Valine	C00183	N-Source, amino acid	0.2543	0.02633	0.204273
L-Homoserine	C00263	N-Source, amino acid	0.05133	0.00767	0.205651
L-Isoleucine	C00407	N-Source, amino acid	0.116	0.01833	0.258244
L-Leucine	C00123	N-Source, amino acid	0.1907	0.02933	0.261632
N-Acetyl-L-Glutamic acid	C00624	N-Source, amino acid	0.01133	0.01633	0.528462
L-Glutamic acid	C00025	N-Source, amino acid	0.8857	0.6183	0.568585
L-Pyroglutamic acid	C02238	N-Source, amino acid	0.05833	0.048	0.650757
N-Phthaloyl-L-Glutamic acid		N-Source, amino acid	0.01833	0.02467	0.813236
D-Valine	C06417	N-Source, amino acid	0.02567	0.029	0.827535
L-Glutamine	C00064	N-Source, amino acid	1.215	1.24	0.937645
L-Histidine	C00135	N-Source, amino acid	1.213	1.214	0.997109
Ammonia	C00014	N-Source, inorganic	0.6897	0.00833	0.0693312
Nitrite	C00088	N-Source, inorganic	0.4993	0	0.155851
Nitrate	C00244	N-Source, inorganic	0.451	0.00433	0.319798
D-Glucosamine	C00329	N-Source, other	1.476	0.03333	2.19901e-05
Cytidine	C00475	N-Source, other	2.032	0.044	7.52123e-05
N-Acetyl-D-Glucosamine	C00140	N-Source, other	1.656	0.03267	8.28877e-05
Putrescine	C00134	N-Source, other	1.094	0.03067	0.000737221
Adenosine	C00212	N-Source, other	1.558	0.04133	0.000943551
g-Amino-n-Butyric acid	C00334	N-Source, other	1.135	0.03133	0.00160023
Agmatine	C00179	N-Source, other	1.006	0.00367	0.00292788
Tyramine	C00483	N-Source, other	0.9633	0.04033	0.00363074
b-Phenylethylamine	C05332	N-Source, other	0.1467	0.04067	0.0220568
Ethylenediamine	C12511	N-Source, other	0.001	0.02933	0.0291451
Glucuronamide	D01791	N-Source, other	0.2253	0.03867	0.0403239
Methylamine	C00218	N-Source, other	0.00867	0.04433	0.0521383
Formamide	C00488	N-Source, other	0.1173	0.04033	0.0527023
Thymidine	C00214	N-Source, other	0.009	0.04	0.0723539
N-Acetyl-D-Galactosamine	C01132	N-Source, other	0.00333	0.021	0.0871538
Guanosine	C00387	N-Source, other	0.1643	0.038	0.0942824
Adenine	C00147	N-Source, other	0.09167	0.025	0.10377
N-Amylamine		N-Source, other	0.03467	0.05733	0.127258
D-Galactosamine	C02262	N-Source, other	0.01567	0.03967	0.137948
Urea	C00086	N-Source, other	0.6453	0.008	0.138374
Uridine	C00299	N-Source, other	0.01	0.02333	0.149754
Acetamide	C06244	N-Source, other	0.08967	0.02933	0.156902
d-Amino-n-Valeric acid	C00431	N-Source, other	0.2513	0.021	0.159983
DL-a-Amino-n-Butyric acid	C02261	N-Source, other	0.367	0.026	0.161217
Cytosine	C00380	N-Source, other	0.705	0.03833	0.165506
e-Amino-n-Caproic acid	C02378	N-Source, other	0.007	0.01867	0.171076
Alloxan	C07599	N-Source, other	0.00467	0.015	0.173835
Thymine	C00178	N-Source, other	0.01133	0.04733	0.236405
Parabanic acid		N-Source, other	0.3027	0.02367	0.295328
DL-a-Amino-n-Caprylic acid		N-Source, other	0.1477	0.08733	0.305279
a-Amino-n-Valeric acid	C01826	N-Source, other	0.369	0.069	0.311763
Xanthosine	C01762	N-Source, other	0.009	0.01933	0.315205
Allantoin	C01551	N-Source, other	0.069	0.03567	0.316351
Uric acid	C00366	N-Source, other	0.1313	0.061	0.380395
N-Acetyl-D-Mannosamine	C00645	N-Source, other	0.01767	0.00833	0.384181
Ethanolamine	C00189	N-Source, other	0.405	0.04167	0.395259
Hydroxylamine	C00192	N-Source, other	0.097	0.03167	0.442561
Guanine	C00242	N-Source, other	0.13	0.03767	0.5188
N-Butylamine		N-Source, other	0.03733	0.046	0.528857
Uracil	C00106	N-Source, other	0.02667	0.03567	0.56507
DL-Lactamide		N-Source, other	0.05567	0.04133	0.629306
Histamine	C00388	N-Source, other	0.008	0.01267	0.63491
Ethylamine	C00797	N-Source, other	0.03067	0.04	0.64358
D-Mannosamine	C03570	N-Source, other	0.025	0.03133	0.740343
Biuret	C06555	N-Source, other	0.00767	0.006	0.758816
Inosine	C00294	N-Source, other	0.00667	0.006	0.919147
Xanthine	C00385	N-Source, other	0.015	0.016	0.936095
Ala-Asp	C02871	N-Source, peptide	1.172	0.00667	0.00173564
Ala-His		N-Source, peptide	1.201	0.3377	0.00313583
Ala-Thr		N-Source, peptide	0.9063	0.014	0.00410432
Gly-Asn		N-Source, peptide	1.039	0.01567	0.00495814
Ala-Gly		N-Source, peptide	1.019	0.01233	0.00590937
Met-Ala		N-Source, peptide	0.619	0.006	0.0141783
Ala-Leu	C05035	N-Source, peptide	0.4593	0.01167	0.0445579
Gly-Glu		N-Source, peptide	0.7093	0.051	0.0466461
Gly-Gln		N-Source, peptide	1.041	0.411	0.155438
Gly-Met		N-Source, peptide	0.4407	0.005	0.179194
Ala-Glu		N-Source, peptide	1.241	0.853	0.264039
Ala-Gln		N-Source, peptide	1.233	1.148	0.681572
