# Supplementary material for: The Klebsiella pneumoniae citrate synthase gene, gltA, influences site specific fitness during infection
Source: PLoS Pathog. 2019 Aug 26;15(8):e1008010. doi: 10.1371/journal.ppat.1008010 (PMC6730947; doi:10.1371/journal.ppat.1008010)
Supplement: S3 Data — (XLSX) [file ppat.1008010.s012.xlsx]

## Sheet: Sheet1
S3 Data - Summary of individual amino acid and protein concentrations from Lcn2+/+ and Lcn2-/- BALF
Sample	Total AAs	Total protein	Alanine	Sarcosine	Glycine	Alpha-aminoisobutyric acid	Valine	Leucine	Isoleucine	Threonine	Proline	Asparagine	Aspartic acid	Methionine	Glutamate	Phenylalanine	Glutamine	Ornithine	Lysine	Histidine	Tyrosine	Tryptophan	Cystine
Lcn2+/+ 1	183.912	240.2	17.8836	0.157302	29.8271	0.146237	8.78434	6.64249	3.78023	6.10418	3.72712	5.56549	6.31623	2.17023	6.34121	6.47712	49.1774	1.59293	14.2636	5.93294	4.46686	3.54075	1.01421
Lcn2+/+ 2	314.191	218	37.7805	0.259412	52.8457	0.279311	13.7842	11.4976	6.10982	10.3471	6.14488	6.22619	26.364	3.53448	17.676	8.5391	73.822	2.56901	18.9086	8.34256	4.82821	3.19982	1.13223
Lcn2+/+ 3	315.12	258.7	39.9355	0.235077	48.9746	0.253699	20.5203	15.7	8.48687	9.85134	7.07033	6.77608	12.5637	4.67047	11.8399	8.99967	80.3699	4.03404	17.1483	8.40596	4.85443	3.35096	1.0785
Lcn2+/+ 4	237.367	233.3	26.5713	0.213047	41.1695	0.220682	13.4154	11.1544	5.76792	8.55958	5.6901	5.89911	8.31213	3.76962	8.69543	8.61143	55.0889	2.74768	16.7084	7.39783	3.55851	2.53076	1.28551
Lcn2+/+ 5	205.113	159.7	17.5135	0.208195	37.7336	0.153051	8.87765	8.88033	4.03585	8.59811	4.62972	5.39445	8.80212	3.86038	7.17119	6.58997	48.0356	2.98164	16.3166	7.22736	4.19241	2.17343	1.73773
Lcn2+/+ 6	328.561	361.5	42.2848	0.272463	40.4957	0.285029	13.1876	10.7506	5.57629	12.9313	7.5038	8.16359	10.2598	6.09649	9.13735	7.12247	100.491	5.27749	28.0512	9.47646	6.06194	4.83612	0.299346
Lcn2+/+ 7	350.68	456.3	38.3972	0.28267	52.8461	0.259657	17.1209	13.9916	7.48538	9.10531	6.8859	7.7595	9.33956	3.87707	8.11504	9.37624	111.89	3.70374	24.1269	13.359	5.55388	6.51038	0.694742
Lcn2-/- 1	296.857	230.6	34.8965	0.223975	42.1722	0.366751	18.6612	14.2831	7.39027	13.5943	8.55906	7.18392	14.629	7.71082	16.2382	9.0658	59.0417	4.44173	18.1324	8.13166	7.9497	3.83005	0.354483
Lcn2-/- 2	346.629	375.7	40.85	0.328403	51.2354	0.433688	24.2455	18.8496	9.8021	14.3137	11.1508	6.57609	8.88014	8.4241	12.4621	11.8031	80.2496	4.88003	20.0121	8.42113	7.93684	5.51297	0.26113
Lcn2-/- 3	573.205	604.1	67.5931	0.390909	80.668	0.443869	29.7652	26.7531	13.4188	24.6838	15.9252	12.4392	21.0193	11.0995	36.5212	18.198	129.637	8.28093	42.5343	13.0184	12.5987	7.31483	0.901446
Lcn2-/- 4	389.324	432.1	42.1557	0.296287	55.5152	0.457374	24.2163	18.0031	9.47083	16.5394	11.0534	7.66459	11.0672	9.16123	9.90349	11.927	102.517	6.83658	26.0551	10.2033	8.4563	7.60928	0.215126
Lcn2-/- 5	417.342	618.3	49.8644	0.387613	52.2932	0.530699	27.365	19.515	9.94771	19.3313	11.8024	8.08045	10.2912	10.3677	12.9721	14.0774	108.138	7.75584	23.0174	11.1863	11.3675	8.94306	0.107084
Lcn2-/- 6	412.531	485.1	56.4077	0.483126	54.0603	0.547861	28.1736	21.0181	11.0301	17.413	12.7614	8.88393	10.0743	11.0919	12.6378	13.3383	92.7373	8.45565	22.7927	11.0905	10.942	8.34703	0.244615
All amino acids values are micromoles, and total protein content is micrograms per milliliter
