# Supplementary material for: The Klebsiella pneumoniae citrate synthase gene, gltA, influences site specific fitness during infection
Source: PLoS Pathog. 2019 Aug 26;15(8):e1008010. doi: 10.1371/journal.ppat.1008010 (PMC6730947; doi:10.1371/journal.ppat.1008010)
Supplement: S1 Table — (XLSX) [file ppat.1008010.s013.xlsx]

## Sheet: Sheet1
S1 Table - Primers used in this study
Primer	Sequence	Purpose
P1	GTGTAGGCTGGAGCTGCTTC	Amplify pKD4 Kan cassette
P2	ATGGGAATTAGCCATGGTCC	Amplify pKD4 Kan cassette
gltA Fwd	GCCGAAAGCAAATCCACCACCCGGCAGTCTTAAGCAATAAAGGCGCTAAGGAGACCATAAGTGTAGGCTGGAGCTGCTTC	λ-red for gltA P1 at 3' end
gltA Rev	GCGTTATCAGGCATAAAAAAACGCGCCAGCAGGCGCGTTTTTATGATCCGGACAGTGAGAATGGGAATTAGCCATGGTCC	λ-red for gltA P2 at 5' end
gltA Flank Fwd	CGAAAGCAAATCCACCACCC	Verification of gltA insert
gltA Flank Rev	GCGGCTGTCCTATCGTACTC	Verification of gltA insert
pACYC184 Fwd	AGCTTATCATCGATAAGCTTTAATGC	Linearization of the pACYC184 backbone for Gibson Assembly Cloning
pACYC184 Rev	TGCACTGAAATCTAGAAATATTTTATC	Linearization of the pACYC184 backbone for Gibson Assembly Cloning
gltA Comp Fwd	TATTTCTAGATTTCAGTGCACGAAGGTGATGACACCGG	Amplification of gltA for Gibson Assembly Cloning
gltA Comp Rev	AAGCTTATCGATGATAAGCTGCCAGCATTAAGCCGGCTGG	Amplification of gltA for Gibson Assembly Cloning
